# Supplementary material for: Molecular characteristics and tumorigenicity of ascites‐derived tumor cells: mitochondrial oxidative phosphorylation as a novel therapy target in ovarian cancer
Source: Mol Oncol. 2021 Jun 18;15(12):3578–95. doi: 10.1002/1878-0261.13028 (PMC8637562; doi:10.1002/1878-0261.13028)
Supplement: Supplementary file 3 — Table S1. Patient characteristics. [file MOL2-15-3578-s001.xlsx]

## Sheet: Tabelle1
Supplementary Table 1: Patient characteristics
	mouse	3D viability	FACs AD/NAD	RNA Seq	ICC/IF	Mitochondrial IF/FACS	Diagnosis	Histology	Grading	FIGO	N	M	Residual Tumor	Primary / Recurrent
#1	√						Adenocarcinoma from the Fallopian Tube	serous	hg	IV	1	1	2	p
#2	√						Adenocarcinoma from the Fallopian Tube	serous	hg	IIIC	1	0	2	p
#3	√						Adenocarcinoma from the Ovary	serous	hg	IIIC	1	0	0	p
#4	√						Adenocarcinoma from the Ovary	serous	hg	IIIC	1	0	0	p
#5	√			√	√		Adenocarcinoma from the Adnexa	serous	hg	IIIC	1	0	1	p
#6	√						Adenocarcinoma from the Adnexa	serous	hg	IVA	0	1	1	p
#7	√	√	√	√	√	√	Adenocarcinoma from the Peritoneum	serous	hg	IV	1	1	0	p
#8	√		√	√		√	Adenocarcinoma from the Ovary	serous	hg	IIIC	1	0	0	p
#9	√						Adenocarcinoma from the Adnexa	serous	hg	IIIC	1	0	2	p
#10	√	√	√	√		√	Adenocarcinoma from the Adnexa	serous	hg	IIIC	1	0	1	p
#11	√	√	√			√	Adenocarcinoma from the Fallopian Tube	serous	hg	IIIC	1	0	1	p
#12	√						Adenocarcinoma from the Fallopian Tube	serous	hg	IIIC	0	0	2	p
#13	√						Adenocarcinoma from the Ovary	serous	hg	IIIC	0	0	2	p
#14	√	√	√			√	Adenocarcinoma from the Fallopian Tube/ Peritoneum	serous	hg	IIIC	0	0	1	p
#15			√				Adenocarcinoma from the Peritoneum/Adnexa	serous	hg	IB	0	0	0	r
#16					√		Adenocarcinoma from the Ovary	serous	hg	IVA	0	1	0	P
#17				√			Adenocarcinoma from the Adnexe	serous	hg	IIIB	1	0	0	p
#18				√			Adenocarcinoma from the Adnexe	serous	hg	IVB	1	1	n.a.	p
#19				√			Adenocarcinoma from the Fallopian Tube	serous	hg	IIIC	1	0	0	p
#20				√			Adenocarcinoma from the Adnexa	serous	hg	IIIC	1	0	2	p
#21			√				Adenocarcinoma from the Ovary	serous	lg	IIIC	1	0	1	p
#22				√			Adenocarcinoma from the Ovary	serous	hg	IV	0	1	0	p
#23			√				Adenocarcinoma from the Fallopian Tube	serous	hg	IIIC	1	0	0	r
#24				√			Adenocarcinoma from the Ovary	serous	hg	IVB	1	1	2	p
#25			√				Adenocarcinoma from the Ovary	serous	lg	IIIC	1	0	0	p
#26			√				Adenocarcinoma from the Ovary	serous	hg	IIIC	0	0	0	p
#27			√				Adenocarcinoma from the Ovary	serous	hg	IIIB	1	0	0	p
#28						√	Adenocarcinoma from the Fallopian Tube	serous	hg	IIIC	0	0	0	r
#29						√	Adenocarcinoma from the Ovary	serous	hg	IIIC	1	0	0	p
#30						√	Adenocarcinoma from the Fallopian Tube	serous	hg	IIIC	0	0	2	p
#31						√	Adenocarcinoma from the Adnexe	serous	hg	IIIC	0	0	1	p
#32						√	Adenocarcinoma from the Fallopian Tube	serous	hg	IIIC	0	0	0	p
#33						√	Adenocarcinoma from the Ovary	serous	hg	IIIC	n.a.	0	2	p
N, M: 0 = no, 1 = yes
Residual tumor after surgery: 0 = macroscopy free, 1 = < 1 cm, 2 = ≥ 1 cm
n.a.: information not available
