# Supplementary material for: Molecular characteristics and tumorigenicity of ascites‐derived tumor cells: mitochondrial oxidative phosphorylation as a novel therapy target in ovarian cancer
Source: Mol Oncol. 2021 Jun 18;15(12):3578–95. doi: 10.1002/1878-0261.13028 (PMC8637562; doi:10.1002/1878-0261.13028)
Supplement: Supplementary file 4 — Table S2. Up‐regulated genes in ascites‐derived spheroids compared with tumor tissue. [file MOL2-15-3578-s005.xlsx]

## Sheet: Sheet1
Supplementary Table 2: Up-regulated genes in ascites-derived spheroids compared with tumor tissue
			FDR in ascites cells vs. tumor cells (padj)				relative expression levels in ascites cells vs. tumor cells (log2 fold change)
Ensembl_ID	gene symbol	gene name	A vs. T1	A vs. T2	A vs. T3		A vs. T1	A vs. T2	A vs. T3	mean value
ENSG00000173110	HSPA6	heat shock protein family A (Hsp70) member 6	1.19463e-14	4.57104e-11	7.36195e-15		5.23477	4.57175	5.28507	5.03053
ENSG00000171401	KRT13	keratin 13	2.35573e-08	1.36205e-06	7.83125e-05		5.57035	4.84623	3.98993	4.80217
ENSG00000137440	FGFBP1	fibroblast growth factor binding protein 1	2.09598e-05	5.65284e-08	4.16839e-05		4.12553	5.14755	3.95699	4.41002
ENSG00000073737	DHRS9	dehydrogenase/reductase 9	0.000761937	3.95148e-06	2.95905e-10		3.15713	4.13868	5.49683	4.26422
ENSG00000205364	MT1M	metallothionein 1M	2.69422e-07	3.43948e-11	0.0388091		4.57881	5.77299	2.03002	4.12727
ENSG00000184502	GAST	gastrin	0.00327981	0.00750838	0.000807863		4.00396	3.48936	4.62686	4.04006
ENSG00000019169	MARCO	macrophage receptor with collagenous structure	8.0112e-08	1.68593e-08	9.61104e-10		3.77293	3.95488	4.23069	3.98617
ENSG00000116690	PRG4	proteoglycan 4	7.48903e-06	2.62399e-07	0.00152001		4.05364	4.59262	2.96037	3.86888
ENSG00000204020	LIPN	lipase family member N	0.0142548	0.0116713	0.00681448		3.68256	3.71078	3.94157	3.7783
ENSG00000271303	SRXN1	sulfiredoxin 1	0.000167682	0.00022383	2.8727e-05		3.57611	3.38182	4.32603	3.76132
ENSG00000204021	LIPK	lipase family member K	0.0593051	0.0601499	0.0347151		3.572	3.46504	3.85527	3.63077
ENSG00000143631	FLG	filaggrin	0.00124868	0.000512537	0.0601214		3.91872	4.11952	2.38186	3.47337
ENSG00000187193	MT1X	metallothionein 1X	1.00066e-05	2.31196e-07	0.00105145		3.39594	3.90242	2.58614	3.29483
ENSG00000125657	TNFSF9	TNF superfamily member 9	0.0010247	1.00913e-05	0.000844485		2.99146	3.8667	2.97471	3.27763
ENSG00000003137	CYP26B1	cytochrome P450 family 26 subfamily B member 1	0.00127176	3.55012e-06	0.000128699		2.7867	3.79491	3.1819	3.2545
ENSG00000147647	DPYS	dihydropyrimidinase	0.0168351	0.00157673	0.0309515		3.0557	3.85406	2.70973	3.2065
ENSG00000145113	MUC4	mucin 4, cell surface associated	1.72568e-05	0.000324478	0.0157367		3.92104	3.34003	2.3287	3.19659
ENSG00000132872	SYT4	synaptotagmin 4	0.00495788	0.0203189	0.0718892		3.87671	3.14275	2.47151	3.16366
ENSG00000092295	TGM1	transglutaminase 1	0.000261812	0.000106858	7.62178e-06		2.92972	3.05673	3.45894	3.14846
ENSG00000144063	MALL	mal, T cell differentiation protein like	0.00346667	0.000459824	0.000380421		2.8065	3.24017	3.26523	3.10397
ENSG00000114638	UPK1B	uroplakin 1B	0.0181803	4.00717e-05	0.00474556		2.44327	3.90935	2.77889	3.04384
ENSG00000013588	GPRC5A	G protein-coupled receptor class C group 5 member A	0.000135651	3.53595e-06	0.000663186		2.94308	3.47118	2.62523	3.01316
ENSG00000179292	TMEM151A	transmembrane protein 151A	0.000138821	1.98002e-05	0.0688881		3.43522	3.79774	1.7362	2.98972
ENSG00000145850	TIMD4	T cell immunoglobulin and mucin domain containing 4	0.000777986	0.00529309	0.000701146		3.16193	2.63266	3.1259	2.9735
ENSG00000142623	PADI1	peptidyl arginine deiminase 1	0.0205342	0.00656432	0.0556151		2.98947	3.38669	2.45446	2.94354
ENSG00000153294	ADGRF4	adhesion G protein-coupled receptor F4	0.0483076	0.000990278	0.00312855		2.22055	3.41431	3.07717	2.90401
ENSG00000105219	CNTD2	cyclin N-terminal domain containing 2	0.0025205	0.0170995	0.0140629		3.33413	2.65703	2.69864	2.8966
ENSG00000120907	ADRA1A	adrenoceptor alpha 1A	0.0431885	0.00420686	0.0121096		2.41922	3.31243	2.87	2.86721
ENSG00000226784	PGAM4	phosphoglycerate mutase family member 4	0.0453264	0.00537892	0.000539647		1.97776	2.91479	3.68191	2.85815
ENSG00000169715	MT1E	metallothionein 1E	0.00120147	3.54265e-06	0.0819139		2.93375	3.97092	1.66511	2.85659
ENSG00000165887	ANKRD2	ankyrin repeat domain 2	0.00014944	0.0205949	0.000355674		3.32284	2.11967	3.10159	2.84803
ENSG00000172995	ARPP21	cAMP regulated phosphoprotein 21	0.0181133	0.0303366	0.0037055		2.69854	2.39058	3.35383	2.81432
ENSG00000180999	C1orf105	chromosome 1 open reading frame 105	0.096087	0.00860683	0.00975126		2.12557	3.1942	3.11261	2.81079
ENSG00000198576	ARC	activity regulated cytoskeleton associated protein	6.50588e-06	0.00150831	0.0025041		3.48244	2.53551	2.41213	2.81003
ENSG00000265190	ANXA8	annexin A8	0.00116564	0.000285265	0.0361868		3.04176	3.3089	2.01273	2.7878
ENSG00000204544	MUC21	mucin 21, cell surface associated	0.0315563	0.0277697	0.0688881		2.96455	2.94891	2.4205	2.77799
ENSG00000140835	CHST4	carbohydrate sulfotransferase 4	0.00168711	0.0301944	0.000117736		2.88554	2.04577	3.39154	2.77428
ENSG00000134757	DSG3	desmoglein 3	0.0166978	0.0820407	0.0118298		3.0251	2.22061	3.07573	2.77381
ENSG00000173467	AGR3	anterior gradient 3, protein disulphide isomerase family member	0.000480076	0.0292735	0.0113138		3.39655	2.21346	2.50194	2.70398
ENSG00000196188	CTSE	cathepsin E	0.0025453	0.00192053	0.0999722		3.12662	3.14881	1.78735	2.68759
ENSG00000080031	PTPRH	protein tyrosine phosphatase receptor type H	0.024268	0.000520088	0.00761428		2.24537	3.22616	2.53218	2.6679
ENSG00000101292	PROKR2	prokineticin receptor 2	0.00963364	0.0595326	0.00631095		2.9044	2.10204	2.97382	2.66008
ENSG00000258429	PDF	peptide deformylase, mitochondrial	2.25457e-06	1.32495e-07	7.43987e-08		2.43647	2.71322	2.76305	2.63758
ENSG00000241697	TMEFF1	transmembrane protein with EGF like and two follistatin like domains 1	0.0114414	0.0632099	0.00710094		2.81877	2.0898	2.91056	2.60638
ENSG00000109255	NMU	neuromedin U	1.92777e-05	5.11037e-05	0.000616956		2.82572	2.68934	2.30342	2.60616
ENSG00000118137	APOA1	apolipoprotein A1	0.000716191	0.00215217	0.00153992		2.72427	2.46529	2.52199	2.57052
ENSG00000186832	KRT16	keratin 16	0.069843	0.0794215	0.0295573		2.45619	2.32467	2.77182	2.51756
ENSG00000167634	NLRP7	NLR family pyrin domain containing 7	0.0966044	0.000420587	0.016688		1.79711	3.37586	2.36868	2.51388
ENSG00000186212	SOWAHB	sosondowah ankyrin repeat domain family member B	0.00168272	4.348e-07	2.52187e-06		1.90892	2.87284	2.68121	2.48765
ENSG00000243147	MRPL33	mitochondrial ribosomal protein L33	1.13939e-12	2.52237e-13	3.41152e-17		2.32461	2.39282	2.71218	2.47653
ENSG00000043039	BARX2	BARX homeobox 2	0.00984561	0.0196372	0.000192954		2.27727	2.04406	3.07733	2.46622
ENSG00000100290	BIK	BCL2 interacting killer	0.00168068	5.32474e-10	1.79605e-05		1.80483	3.25487	2.33032	2.46334
ENSG00000196754	S100A2	S100 calcium binding protein A2	0.00208034	0.000113487	0.0589629		2.59736	3.11749	1.64958	2.45481
ENSG00000130347	RTN4IP1	reticulon 4 interacting protein 1	7.5578e-06	2.71795e-07	1.24667e-06		2.28911	2.58914	2.44632	2.44152
ENSG00000166592	RRAD	RRAD, Ras related glycolysis inhibitor and calcium channel regulator	0.0305607	1.069e-05	0.0043563		1.77556	3.26474	2.19803	2.41278
ENSG00000085265	FCN1	ficolin 1	0.00425037	2.29995e-05	0.000117875		1.96805	2.7461	2.50631	2.40682
ENSG00000140297	GCNT3	glucosaminyl (N-acetyl) transferase 3, mucin type	0.0052867	0.0455625	0.00438805		2.62891	1.93232	2.60894	2.39006
ENSG00000264230	ANXA8L1	annexin A8 like 1	0.08191	0.00534069	0.0415563		1.99476	2.94043	2.20387	2.37969
ENSG00000160973	FOXH1	forkhead box H1	0.03365	0.0562804	0.0123196		2.36536	2.11191	2.64598	2.37442
ENSG00000125968	ID1	inhibitor of DNA binding 1, HLH protein	0.000271559	0.00148409	1.23703e-05		2.32102	2.03782	2.6908	2.34988
ENSG00000148346	LCN2	lipocalin 2	0.0698226	0.00212717	0.00112123		1.68122	2.59122	2.71314	2.32853
ENSG00000143882	ATP6V1C2	ATPase H+ transporting V1 subunit C2	0.0123345	7.91206e-05	0.0477601		2.14079	3.1459	1.69834	2.32834
ENSG00000138271	GPR87	G protein-coupled receptor 87	0.0152032	0.0083098	0.0819827		2.49226	2.63638	1.80653	2.31172
ENSG00000230626	AC011005.1	novel protein similar to mitogen-activated protein kinase kinase 2 MAP2K2	0.00991168	0.01078	0.00500237		2.28972	2.19896	2.44504	2.31124
ENSG00000139725	RHOF	ras homolog family member F, filopodia associated	3.25263e-07	3.79354e-09	2.81586e-06		2.25949	2.5798	2.08195	2.30708
ENSG00000204388	HSPA1B	heat shock protein family A (Hsp70) member 1B	2.01e-08	2.58742e-06	3.34068e-07		2.4784	2.13214	2.28271	2.29775
ENSG00000138166	DUSP5	dual specificity phosphatase 5	0.0077459	2.74683e-05	0.000123926		1.7907	2.62374	2.41171	2.27538
ENSG00000125508	SRMS	src-related kinase lacking C-terminal regulatory tyrosine and N-terminal myristylation sites	0.0043899	0.00207259	0.00951561		2.29384	2.41195	2.0494	2.25173
ENSG00000181649	PHLDA2	pleckstrin homology like domain family A member 2	0.00970915	0.00125296	0.00112123		1.96857	2.34593	2.3539	2.2228
ENSG00000172478	MAB21L4		0.00101651	0.0052371	1.76403e-05		2.13171	1.82202	2.65007	2.20127
ENSG00000197956	S100A6	S100 calcium binding protein A6	0.014128	0.0027244	0.00285744		1.96109	2.29458	2.26903	2.1749
ENSG00000110375	UPK2	uroplakin 2	0.0825097	0.00697058	0.0919658		1.93547	2.7721	1.81712	2.1749
ENSG00000172818	OVOL1	ovo like transcriptional repressor 1	0.0329973	0.000590955	4.38263e-06		1.47523	2.19942	2.83976	2.17147
ENSG00000183696	UPP1	uridine phosphorylase 1	0.00131336	0.00115419	0.00325983		2.23227	2.22026	2.01954	2.15736
ENSG00000168282	MGAT2	alpha-1,6-mannosyl-glycoprotein 2-beta-N-acetylglucosaminyltransferase	0.00814557	0.00806467	0.0214086		2.31483	2.24339	1.90096	2.15306
ENSG00000132002	DNAJB1	DnaJ heat shock protein family (Hsp40) member B1	2.48025e-12	1.06307e-05	2.30167e-12		2.40874	1.61448	2.41917	2.14746
ENSG00000189433	GJB4	gap junction protein beta 4	0.0805044	0.0332265	0.0612234		2.02102	2.35198	2.06899	2.14733
ENSG00000141682	PMAIP1	phorbol-12-myristate-13-acetate-induced protein 1	0.000468995	1.75886e-05	1.64341e-05		1.9037	2.26514	2.25548	2.14144
ENSG00000128422	KRT17	keratin 17	0.0282034	9.73529e-05	0.0725315		1.85413	3.00602	1.51324	2.12446
ENSG00000104055	TGM5	transglutaminase 5	0.0284722	0.0997359	0.0326489		2.35537	1.78726	2.23064	2.12442
ENSG00000206077	ZDHHC11B	zinc finger DHHC-type containing 11B	0.00101898	0.0481161	0.0105494		2.63455	1.66557	2.06119	2.12044
ENSG00000189143	CLDN4	claudin 4	2.84838e-08	1.74268e-07	1.05679e-07		2.17284	2.06934	2.09462	2.11227
ENSG00000177575	CD163	CD163 molecule	0.069843	0.000279592	0.000158401		1.36019	2.43334	2.50708	2.1002
ENSG00000204389	HSPA1A	heat shock protein family A (Hsp70) member 1A	0.00401538	0.0461698	0.00501898		2.36101	1.68665	2.24829	2.09865
ENSG00000167772	ANGPTL4	angiopoietin like 4	0.00249535	0.000140046	0.0051907		2.01658	2.43052	1.83328	2.09346
ENSG00000244242	IFITM10	interferon induced transmembrane protein 10	0.00161335	0.0145736	0.0696711		2.6395	2.06449	1.57577	2.09325
ENSG00000136826	KLF4	Kruppel like factor 4	0.0578249	0.000904293	0.000412149		1.46981	2.33684	2.45868	2.08845
ENSG00000128342	LIF	LIF interleukin 6 family cytokine	0.00290675	1.98371e-06	0.00710275		1.85384	2.75707	1.6531	2.088
ENSG00000087250	MT3	metallothionein 3	0.00346521	0.0124636	0.0560952		2.47724	2.09973	1.63513	2.0707
ENSG00000148344	PTGES	prostaglandin E synthase	0.022353	3.32379e-05	0.00594219		1.62854	2.70788	1.86366	2.06669
ENSG00000164761	TNFRSF11B	TNF receptor superfamily member 11b	0.00735439	0.00870845	0.0553641		2.29791	2.2115	1.66616	2.05852
ENSG00000162772	ATF3	activating transcription factor 3	0.00646299	0.00237274	0.0383216		2.16856	2.34257	1.66098	2.05737
ENSG00000145632	PLK2	polo like kinase 2	0.000370364	0.000143792	0.000835157		2.06767	2.16881	1.925	2.05383
ENSG00000163435	ELF3	E74 like ETS transcription factor 3	2.89611e-05	6.60294e-06	1.17462e-05		1.98581	2.12081	2.05486	2.05383
ENSG00000171368	TPPP	tubulin polymerization promoting protein	0.00670347	0.0113308	0.0049244		2.10048	1.94038	2.11042	2.05042
ENSG00000188910	GJB3	gap junction protein beta 3	0.0175449	0.00272846	0.00407752		1.83152	2.20476	2.10765	2.04797
ENSG00000162783	IER5	immediate early response 5	0.00197236	4.02171e-07	2.81122e-05		1.60739	2.44582	2.05628	2.0365
ENSG00000133985	TTC9	tetratricopeptide repeat domain 9	0.0372144	0.00410839	0.000134622		1.54015	1.99433	2.55183	2.02877
ENSG00000167767	KRT80	keratin 80	0.000398178	1.9824e-05	0.000173116		1.88918	2.20923	1.95937	2.01926
ENSG00000135960	EDAR	ectodysplasin A receptor	0.0392175	0.000994166	0.0629232		1.78596	2.63931	1.58231	2.00253
ENSG00000213741	RPS29	ribosomal protein S29	5.00798e-07	4.40768e-09	9.87944e-08		1.87188	2.1492	1.96853	1.99654
ENSG00000160888	IER2	immediate early response 2	1.05527e-05	9.25732e-05	3.50123e-05		2.10366	1.88839	1.97734	1.9898
ENSG00000130513	GDF15	growth differentiation factor 15	0.0060766	0.00276948	0.00217759		1.90186	2.01426	2.04291	1.98634
ENSG00000147586	MRPS28	mitochondrial ribosomal protein S28	4.14913e-06	3.8914e-05	8.99583e-08		1.94038	1.74433	2.24442	1.97638
ENSG00000102931	ARL2BP	ADP ribosylation factor like GTPase 2 binding protein	1.4996e-06	2.70562e-05	1.68676e-05		2.15749	1.85912	1.90542	1.97401
ENSG00000231767	RPS27AP5	ribosomal protein S27a pseudogene 5	0.000689128	0.000418615	0.00134341		2.00415	2.04822	1.8584	1.97026
ENSG00000177494	ZBED2	zinc finger BED-type containing 2	0.0171009	0.0324482	0.00160037		1.87169	1.67017	2.33571	1.95919
ENSG00000135750	KCNK1	potassium two pore domain channel subfamily K member 1	3.59532e-06	2.78526e-07	0.000657295		2.05152	2.24918	1.55534	1.95201
ENSG00000133661	SFTPD	surfactant protein D	0.0271671	0.0487551	0.00380741		1.87057	1.66229	2.3091	1.94732
ENSG00000243449	C4orf48	chromosome 4 open reading frame 48	0.00288645	0.000212102	0.056564		2.04888	2.44133	1.34816	1.94612
ENSG00000131015	ULBP2	UL16 binding protein 2	0.00512047	0.0241481	0.0560147		2.34547	1.87601	1.60323	1.94157
ENSG00000151715	TMEM45B	transmembrane protein 45B	0.000802357	7.54678e-05	0.0187752		2.03725	2.33127	1.45428	1.94093
ENSG00000161958	FGF11	fibroblast growth factor 11	0.0621561	0.0106417	0.0292323		1.70922	2.20934	1.89436	1.93764
ENSG00000138449	SLC40A1	solute carrier family 40 member 1	0.0420336	0.00650263	0.00171721		1.57837	1.99265	2.23966	1.93689
ENSG00000142627	EPHA2	EPH receptor A2	2.68977e-05	7.64725e-09	4.38263e-06		1.70196	2.2476	1.82734	1.92563
ENSG00000125775	SDCBP2	syndecan binding protein 2	0.00127648	0.00148584	0.00351616		2.01422	1.95911	1.80335	1.92556
ENSG00000175315	CST6	cystatin E/M	0.0744138	4.69723e-05	0.0782192		1.44919	2.93854	1.38186	1.9232
ENSG00000107742	SPOCK2	SPARC (osteonectin), cwcv and kazal like domains proteoglycan 2	0.0104625	0.0116916	0.00283556		1.86869	1.81003	2.08588	1.92153
ENSG00000167136	ENDOG	endonuclease G	0.000246794	1.41745e-05	0.00016909		1.81662	2.10821	1.83315	1.91933
ENSG00000168702	LRP1B	LDL receptor related protein 1B	0.0347817	0.0201953	0.0224218		1.85666	1.97237	1.92527	1.9181
ENSG00000167644	C19orf33	chromosome 19 open reading frame 33	0.00119257	0.00276748	0.00780685		2.11234	1.92319	1.70924	1.91492
ENSG00000099812	MISP	mitotic spindle positioning	0.00488673	0.000176699	0.000892001		1.67846	2.12096	1.89674	1.89872
ENSG00000064787	BCAS1	breast carcinoma amplified sequence 1	0.0747438	0.00833261	0.013376		1.55326	2.13513	1.99463	1.89434
ENSG00000127774	EMC6	ER membrane protein complex subunit 6	0.0056356	1.8183e-08	1.27712e-05		1.22393	2.53158	1.88764	1.88105
ENSG00000120129	DUSP1	dual specificity phosphatase 1	0.0510325	0.00115677	0.0060875		1.46491	2.23398	1.91017	1.86969
ENSG00000178381	ZFAND2A	zinc finger AN1-type containing 2A	4.03628e-05	8.73141e-05	0.000106918		1.9349	1.85001	1.82151	1.86881
ENSG00000005884	ITGA3	integrin subunit alpha 3	0.000111425	0.000696235	0.00409745		2.11846	1.87241	1.6044	1.86509
ENSG00000197279	ZNF165	zinc finger protein 165	0.000187449	5.90778e-05	0.000743628		1.87907	1.98787	1.69286	1.85326
ENSG00000186862	PDZD7	PDZ domain containing 7	0.00167334	0.0084989	0.0271407		2.15761	1.81331	1.53987	1.83693
ENSG00000087074	PPP1R15A	protein phosphatase 1 regulatory subunit 15A	0.000215153	1.78465e-06	1.00649e-05		1.60834	1.99877	1.85608	1.82107
ENSG00000101445	PPP1R16B	protein phosphatase 1 regulatory subunit 16B	0.00227559	0.00964314	0.0136041		2.05379	1.74643	1.65671	1.81898
ENSG00000172264	MACROD2	mono-ADP ribosylhydrolase 2	0.000172254	0.0473543	0.03198		2.51515	1.42621	1.50859	1.81665
ENSG00000182782	HCAR2	hydroxycarboxylic acid receptor 2	0.0407511	0.000418371	0.00894232		1.43173	2.28621	1.72552	1.81449
ENSG00000197747	S100A10	S100 calcium binding protein A10	0.00239925	3.0967e-06	0.00083401		1.55133	2.22904	1.64968	1.81001
ENSG00000170775	GPR37	G protein-coupled receptor 37	0.0460133	0.00555818	0.00726644		1.52265	1.98791	1.9137	1.80809
ENSG00000134531	EMP1	epithelial membrane protein 1	0.00299848	0.000279592	0.000453283		1.6305	1.9142	1.84566	1.79679
ENSG00000135046	ANXA1	annexin A1	0.000330446	3.21064e-07	0.000975257		1.64497	2.2247	1.50287	1.79085
ENSG00000112782	CLIC5	chloride intracellular channel 5	0.00174952	0.00346734	0.0693946		2.09227	1.93966	1.26959	1.76717
ENSG00000189366	ALG1L	ALG1 chitobiosyldiphosphodolichol beta-mannosyltransferase like	0.00926696	0.00731357	0.00101126		1.64865	1.66002	1.9872	1.76529
ENSG00000169020	ATP5ME	ATP synthase membrane subunit e	4.52331e-06	0.000379583	0.00194808		2.1119	1.68268	1.48047	1.75835
ENSG00000152137	HSPB8	heat shock protein family B (small) member 8	0.0513323	0.000451719	0.00241118		1.29664	2.11997	1.85327	1.75663
ENSG00000162032	SPSB3	splA/ryanodine receptor domain and SOCS box containing 3	0.000315566	0.000344519	0.00359854		1.90191	1.86034	1.50261	1.75495
ENSG00000142910	TINAGL1	tubulointerstitial nephritis antigen like 1	0.0238357	0.00179252	0.00498298		1.51319	1.96923	1.77825	1.75356
ENSG00000175920	DOK7	docking protein 7	0.000992966	0.0114426	0.0841546		2.2445	1.75313	1.24869	1.74877
ENSG00000123395	ATG101	autophagy related 101	4.41485e-11	6.82727e-12	3.5769e-11		1.7212	1.79235	1.7326	1.74872
ENSG00000124731	TREM1	triggering receptor expressed on myeloid cells 1	0.0650887	1.96108e-05	0.00286237		1.14744	2.36057	1.69484	1.73428
ENSG00000101084	RAB5IF	RAB5 interacting factor	0.000763642	1.24173e-05	1.37246e-05		1.49014	1.85969	1.83862	1.72948
ENSG00000115963	RND3	Rho family GTPase 3	4.61715e-06	3.51041e-10	3.48625e-11		1.40154	1.84861	1.9338	1.72799
ENSG00000233493	TMEM238	transmembrane protein 238	0.0131424	0.00136251	0.0116096		1.59269	1.96268	1.57251	1.70929
ENSG00000168564	CDKN2AIP	CDKN2A interacting protein	1.98291e-06	1.30875e-05	1.73385e-08		1.65891	1.54131	1.92354	1.70792
ENSG00000244187	TMEM141	transmembrane protein 141	0.000284088	4.15547e-05	3.41943e-06		1.53325	1.69468	1.88134	1.70309
ENSG00000164051	CCDC51	coiled-coil domain containing 51	4.01565e-06	3.75856e-06	7.9998e-09		1.58605	1.59318	1.92874	1.70266
ENSG00000144802	NFKBIZ	NFKB inhibitor zeta	0.0456463	0.00282619	0.0204315		1.4595	2.02581	1.60695	1.69742
ENSG00000188375	H3-5	H3.5 histone	0.00936525	0.000164126	0.000521536		1.37914	1.91762	1.76469	1.68715
ENSG00000253506	NACA2	nascent polypeptide associated complex subunit alpha 2	0.0148561	0.00978717	0.00371972		1.57782	1.63373	1.84091	1.68416
ENSG00000130545	CRB3	crumbs cell polarity complex component 3	8.09345e-07	5.7313e-10	8.69931e-10		1.47029	1.80015	1.77625	1.68223
ENSG00000178449	COX14	cytochrome c oxidase assembly factor COX14	1.4107e-06	5.79374e-07	2.53058e-06		1.67733	1.73139	1.63373	1.68082
ENSG00000010278	CD9	CD9 molecule	1.46971e-06	2.50171e-08	1.27712e-05		1.64619	1.87412	1.50481	1.67504
ENSG00000171345	KRT19	keratin 19	0.00846567	0.00234195	0.0025041		1.56057	1.73583	1.71473	1.67038
ENSG00000144655	CSRNP1	cysteine and serine rich nuclear protein 1	0.0313319	0.00101506	0.00095038		1.30247	1.8457	1.84635	1.66484
ENSG00000170345	FOS	Fos proto-oncogene, AP-1 transcription factor subunit	0.0821821	0.0176331	0.0316125		1.45154	1.8466	1.6787	1.65895
ENSG00000125089	SH3TC1	SH3 domain and tetratricopeptide repeats 1	0.0151453	0.0011235	0.0164467		1.53755	1.95344	1.47709	1.65603
ENSG00000175197	DDIT3	DNA damage inducible transcript 3	0.000101228	0.00227873	0.00241461		1.90432	1.52379	1.50683	1.64498
ENSG00000106266	SNX8	sorting nexin 8	0.000225597	2.15767e-05	0.000266227		1.57516	1.7717	1.53753	1.62813
ENSG00000124920	MYRF	myelin regulatory factor	0.0815373	0.000129838	0.0219085		1.17299	2.26969	1.43252	1.62507
ENSG00000138131	LOXL4	lysyl oxidase like 4	0.00810724	0.000891596	0.0434118		1.64108	1.9641	1.25819	1.62112
ENSG00000125356	NDUFA1	NADH:ubiquinone oxidoreductase subunit A1	0.000175137	1.07439e-05	0.000133718		1.5459	1.76817	1.54886	1.62098
ENSG00000130748	TMEM160	transmembrane protein 160	0.000798117	2.3301e-05	0.0055594		1.59722	1.94344	1.31955	1.62007
ENSG00000117308	GALE	UDP-galactose-4-epimerase	0.0101609	0.000286722	0.000204229		1.31504	1.74901	1.77684	1.61363
ENSG00000001630	CYP51A1	cytochrome P450 family 51 subfamily A member 1	0.0251248	0.060067	8.08367e-05		1.39199	1.17025	2.27051	1.61092
ENSG00000103089	FA2H	fatty acid 2-hydroxylase	0.000493289	0.0556944	0.0140772		2.10451	1.22068	1.50107	1.60875
ENSG00000184305	CCSER1		0.0260746	0.00505929	0.0318432		1.52939	1.83932	1.4378	1.60217
ENSG00000148339	SLC25A25	solute carrier family 25 member 25	0.0146731	0.00116968	0.00555997		1.43236	1.8056	1.55965	1.59921
ENSG00000167642	SPINT2	serine peptidase inhibitor, Kunitz type 2	0.000879038	1.52667e-05	1.22641e-06		1.32627	1.65319	1.81721	1.59889
ENSG00000141526	SLC16A3	solute carrier family 16 member 3	0.0601734	0.000389287	0.0143334		1.21808	2.07172	1.47904	1.58961
ENSG00000150991	UBC	ubiquitin C	1.55292e-08	4.20655e-11	2.9921e-06		1.59279	1.83085	1.34489	1.58951
ENSG00000124145	SDC4	syndecan 4	0.00108331	3.01507e-06	5.32225e-05		1.34003	1.81213	1.58503	1.57907
ENSG00000117394	SLC2A1	solute carrier family 2 member 1	0.0210107	0.00223991	3.47007e-05		1.21475	1.52337	1.98259	1.57357
ENSG00000165312	OTUD1	OTU deubiquitinase 1	0.00323719	1.04028e-05	2.43046e-05		1.25717	1.76857	1.6895	1.57175
ENSG00000126803	HSPA2	heat shock protein family A (Hsp70) member 2	0.0593949	0.0910843	0.00336706		1.42043	1.26143	2.02275	1.5682
ENSG00000197019	SERTAD1	SERTA domain containing 1	0.0049244	3.03845e-05	8.91151e-06		1.21812	1.69771	1.78656	1.56746
ENSG00000116096	SPR	sepiapterin reductase	0.00220433	0.00554592	0.00163682		1.60712	1.45017	1.60978	1.55569
ENSG00000167920	TMEM99		1.17369e-06	6.29472e-05	0.000892424		1.82095	1.5338	1.29199	1.54891
ENSG00000171858	RPS21	ribosomal protein S21	0.00571815	0.000121525	0.000454186		1.32116	1.73314	1.58989	1.54806
ENSG00000125995	ROMO1	reactive oxygen species modulator 1	0.000119675	5.48935e-06	0.00011256		1.47781	1.70231	1.46367	1.54793
ENSG00000172780	RAB43	RAB43, member RAS oncogene family	0.00119602	0.00342137	3.93281e-05		1.48327	1.33285	1.8052	1.54044
ENSG00000185156	MFSD6L	major facilitator superfamily domain containing 6 like	9.92957e-07	0.000294909	0.00146304		1.88112	1.43691	1.27478	1.53094
ENSG00000170421	KRT8	keratin 8	0.00273018	4.76553e-07	0.00502837		1.32287	2.05336	1.21606	1.53076
ENSG00000179958	DCTPP1	dCTP pyrophosphatase 1	2.01686e-05	0.000105641	5.43361e-07		1.49676	1.37188	1.71698	1.52854
ENSG00000135127	BICDL1	BICD family like cargo adaptor 1	0.00801673	6.88085e-05	0.0392248		1.43645	2.01755	1.12012	1.52471
ENSG00000143367	TUFT1	tuftelin 1	0.000806246	0.000141039	5.40024e-07		1.2988	1.43418	1.82374	1.51891
ENSG00000111775	COX6A1	cytochrome c oxidase subunit 6A1	2.81659e-05	8.05341e-06	0.000229199		1.54728	1.63614	1.37008	1.51783
ENSG00000253626	EIF5AL1	eukaryotic translation initiation factor 5A like 1	0.0145233	0.00342349	0.00500685		1.39207	1.60851	1.53511	1.5119
ENSG00000067082	KLF6	Kruppel like factor 6	0.00852372	0.000151961	0.00356321		1.32744	1.79321	1.41261	1.51109
ENSG00000205544	TMEM256	transmembrane protein 256	0.0162415	4.34094e-05	0.0169518		1.27367	2.01604	1.22934	1.50635
ENSG00000166689	PLEKHA7	pleckstrin homology domain containing A7	0.000164008	0.000488993	0.000146686		1.5414	1.42588	1.53012	1.49913
ENSG00000283154	IQCJ-SCHIP1	IQCJ-SCHIP1 readthrough	0.00522398	0.00323468	0.00201739		1.4471	1.48897	1.544	1.49336
ENSG00000134317	GRHL1	grainyhead like transcription factor 1	0.0894156	0.00243023	0.0021293		1.05782	1.70184	1.71105	1.49024
ENSG00000165644	COMTD1	catechol-O-methyltransferase domain containing 1	0.0049244	0.00181843	0.00764034		1.48506	1.59804	1.38022	1.48777
ENSG00000147394	ZNF185	zinc finger protein 185 with LIM domain	0.00397992	0.00065867	5.96297e-05		1.28937	1.46717	1.68796	1.4815
ENSG00000128626	MRPS12	mitochondrial ribosomal protein S12	0.00925797	0.0024291	0.000180173		1.28195	1.43644	1.72311	1.4805
ENSG00000111786	SRSF9	serine and arginine rich splicing factor 9	2.18273e-09	2.64356e-10	7.02474e-10		1.43985	1.51762	1.47981	1.47909
ENSG00000154518	ATP5MC3	ATP synthase membrane subunit c locus 3	9.83449e-05	0.000896372	2.11218e-05		1.51377	1.30388	1.61525	1.47763
ENSG00000181652	ATG9B	autophagy related 9B	0.0181169	0.0231077	0.0723493		1.63241	1.54543	1.25081	1.47622
ENSG00000004478	FKBP4	FKBP prolyl isomerase 4	2.3243e-06	7.48798e-05	1.12372e-05		1.58182	1.35669	1.47966	1.47272
ENSG00000163874	ZC3H12A	zinc finger CCCH-type containing 12A	0.0226469	8.80889e-05	0.0611788		1.29926	2.05082	1.06298	1.47102
ENSG00000177606	JUN	Jun proto-oncogene, AP-1 transcription factor subunit	0.00311706	0.00117431	0.00496529		1.47261	1.56884	1.37129	1.47091
ENSG00000275832	ARHGAP23	Rho GTPase activating protein 23	0.000399437	4.76553e-07	0.000154419		1.29893	1.75412	1.35744	1.47016
ENSG00000086544	ITPKC	inositol-trisphosphate 3-kinase C	0.00573042	0.000214198	0.0283995		1.44022	1.82814	1.14207	1.47014
ENSG00000148180	GSN	gelsolin	0.0102501	0.00399924	0.00577836		1.41034	1.53221	1.46441	1.46899
ENSG00000258947	TUBB3	tubulin beta 3 class III	0.0454126	0.00115667	0.0198245		1.21733	1.83754	1.34781	1.46756
ENSG00000118898	PPL	periplakin	0.0157911	0.00190828	0.0062881		1.31568	1.61114	1.42848	1.45177
ENSG00000196683	TOMM7	translocase of outer mitochondrial membrane 7	1.06269e-05	5.7313e-10	0.00116602		1.402	1.89057	1.06258	1.45172
ENSG00000074855	ANO8	anoctamin 8	0.00319122	0.00147661	0.014017		1.51092	1.58532	1.25026	1.44884
ENSG00000177106	EPS8L2	EPS8 like 2	0.011	0.00282255	0.000306465		1.25532	1.4207	1.66974	1.44859
ENSG00000188549	CCDC9B	coiled-coil domain containing 9B	0.00245911	0.000738056	0.038536		1.56245	1.68934	1.09012	1.4473
ENSG00000272398	CD24	CD24 molecule	0.0158795	0.0340001	0.0367792		1.58435	1.3902	1.35989	1.44481
ENSG00000113811	SELENOK	selenoprotein K	0.000119454	1.37235e-06	3.12443e-06		1.28085	1.55502	1.49818	1.44468
ENSG00000269028	MTRNR2L12	MT-RNR2 like 12	0.00891115	0.00381562	0.020057		1.46891	1.57534	1.28605	1.44343
ENSG00000164919	COX6C	cytochrome c oxidase subunit 6C	0.00875115	0.000532572	0.000564858		1.23895	1.55271	1.53782	1.44316
ENSG00000120694	HSPH1	heat shock protein family H (Hsp110) member 1	0.000205636	0.00768601	9.43721e-07		1.43019	1.05893	1.80551	1.43154
ENSG00000126878	AIF1L	allograft inflammatory factor 1 like	0.0366676	0.0660291	0.00761428		1.39406	1.22191	1.67295	1.42964
ENSG00000198258	UBL5	ubiquitin like 5	0.00582092	2.7406e-06	0.000310114		1.12264	1.76131	1.38755	1.42383
ENSG00000219607	PPP1R3G	protein phosphatase 1 regulatory subunit 3G	0.0101549	0.000438304	0.002936		1.25359	1.62538	1.39101	1.42333
ENSG00000147684	NDUFB9	NADH:ubiquinone oxidoreductase subunit B9	0.0086782	0.00482208	0.00139119		1.33054	1.38998	1.54237	1.42097
ENSG00000168701	TMEM208	transmembrane protein 208	0.000392691	1.77464e-05	1.47078e-05		1.27003	1.49298	1.49531	1.41944
ENSG00000143816	WNT9A	Wnt family member 9A	0.014863	0.0671635	0.00114687		1.40744	1.07939	1.77137	1.4194
ENSG00000228253	MT-ATP8	mitochondrially encoded ATP synthase membrane subunit 8	0.00858641	0.00718589	0.000996066		1.33363	1.33382	1.58483	1.41743
ENSG00000099860	GADD45B	growth arrest and DNA damage inducible beta	0.0544418	0.00381562	0.046881		1.25197	1.74588	1.24552	1.41446
ENSG00000184378	ACTRT3	actin related protein T3	0.000999707	0.0105372	0.00119211		1.53957	1.21308	1.48749	1.41338
ENSG00000167553	TUBA1C	tubulin alpha 1c	0.00823652	6.59815e-05	1.31936e-05		1.07864	1.52205	1.63576	1.41215
ENSG00000126368	NR1D1	nuclear receptor subfamily 1 group D member 1	0.00970915	0.00303491	0.0397378		1.45605	1.61139	1.15847	1.40863
ENSG00000173334	TRIB1	tribbles pseudokinase 1	0.00286421	0.000669381	0.00889686		1.41664	1.56268	1.22953	1.40295
ENSG00000183421	RIPK4	receptor interacting serine/threonine kinase 4	0.0117689	0.0159685	0.00133898		1.33373	1.2592	1.61116	1.40136
ENSG00000163319	MRPS18C	mitochondrial ribosomal protein S18C	3.93163e-07	4.76553e-07	7.96969e-07		1.41515	1.40701	1.37892	1.40036
ENSG00000164405	UQCRQ	ubiquinol-cytochrome c reductase complex III subunit VII	0.000705656	0.0031491	0.00523532		1.55386	1.35882	1.28227	1.39831
ENSG00000090266	NDUFB2	NADH:ubiquinone oxidoreductase subunit B2	2.83642e-07	1.94987e-05	0.000856947		1.65436	1.41147	1.1252	1.39701
ENSG00000196449	YRDC	yrdC N6-threonylcarbamoyltransferase domain containing	5.00625e-05	1.17934e-07	3.06853e-06		1.2388	1.56281	1.38924	1.39695
ENSG00000204386	NEU1	neuraminidase 1	2.79009e-06	4.53317e-07	0.00170658		1.51227	1.61574	1.05555	1.39452
ENSG00000112695	COX7A2	cytochrome c oxidase subunit 7A2	0.00313921	0.000143793	0.000258874		1.22791	1.50598	1.44684	1.39357
ENSG00000166165	CKB	creatine kinase B	0.0267558	0.0536094	0.000752015		1.27422	1.11062	1.79535	1.39339
ENSG00000167702	KIFC2	kinesin family member C2	0.0100134	0.0293116	0.0403277		1.57327	1.33361	1.25355	1.38681
ENSG00000197114	ZGPAT	zinc finger CCCH-type and G-patch domain containing	2.96515e-08	2.73681e-07	5.79315e-05		1.54775	1.45132	1.15844	1.38584
ENSG00000158470	B4GALT5	beta-1,4-galactosyltransferase 5	0.00250699	0.000876786	1.06045e-06		1.16244	1.24362	1.73639	1.38082
ENSG00000177971	IMP3	IMP U3 small nucleolar ribonucleoprotein 3	0.00219014	2.03509e-06	3.74766e-06		1.06561	1.54753	1.50228	1.37181
ENSG00000119986	AVPI1	arginine vasopressin induced 1	0.00659744	8.48104e-05	0.0223517		1.28758	1.75309	1.07427	1.37165
ENSG00000163995	ABLIM2	actin binding LIM protein family member 2	0.00970915	0.0121499	0.0852888		1.55318	1.48275	1.0594	1.36511
ENSG00000148290	SURF1	SURF1 cytochrome c oxidase assembly factor	0.000665357	3.12516e-05	0.000148272		1.24711	1.4739	1.34913	1.35671
ENSG00000186352	ANKRD37	ankyrin repeat domain 37	0.00213918	0.00610175	0.000526227		1.36514	1.21477	1.48832	1.35608
ENSG00000253958	CLDN23	claudin 23	0.00843889	0.00509328	0.00766456		1.34792	1.39635	1.32362	1.35596
ENSG00000205352	PRR13	proline rich 13	3.05734e-06	1.4116e-07	3.45534e-05		1.34766	1.50064	1.20774	1.35201
ENSG00000135480	KRT7	keratin 7	0.00122195	0.0959679	0.070768		1.8864	1.04241	1.10861	1.34581
ENSG00000137692	DCUN1D5	defective in cullin neddylation 1 domain containing 5	0.0130897	0.0025777	0.000618599		1.16574	1.35749	1.51181	1.34502
ENSG00000186395	KRT10	keratin 10	2.58146e-06	1.98002e-05	0.00146304		1.53693	1.4143	1.08222	1.34448
ENSG00000184363	PKP3	plakophilin 3	0.00776297	0.000748106	0.0044852		1.24622	1.50364	1.28338	1.34441
ENSG00000168040	FADD	Fas associated via death domain	0.00752741	0.00016929	0.000798727		1.14367	1.52252	1.36677	1.34432
ENSG00000171314	PGAM1	phosphoglycerate mutase 1	0.00141337	4.66671e-05	5.2366e-07		1.09089	1.3336	1.59709	1.34053
ENSG00000184857	TMEM186	transmembrane protein 186	4.52287e-07	1.2882e-06	2.8727e-05		1.42185	1.37391	1.19899	1.33158
ENSG00000129932	DOHH	deoxyhypusine hydroxylase	0.000168179	4.24296e-05	0.000415139		1.32987	1.42302	1.23855	1.33048
ENSG00000179918	SEPHS2	selenophosphate synthetase 2	0.0119967	0.00205948	1.19191e-05		1.05809	1.24308	1.68913	1.3301
ENSG00000124172	ATP5F1E	ATP synthase F1 subunit epsilon	0.000189171	6.24527e-07	1.07241e-05		1.16634	1.49133	1.33189	1.32985
ENSG00000188186	LAMTOR4	late endosomal/lysosomal adaptor, MAPK and MTOR activator 4	4.80583e-05	0.000171461	0.00273697		1.48535	1.37868	1.12132	1.32845
ENSG00000174109	C16orf91	chromosome 16 open reading frame 91	2.95202e-05	2.70356e-05	2.22667e-05		1.31986	1.32272	1.32757	1.32338
ENSG00000139832	RAB20	RAB20, member RAS oncogene family	3.146e-05	1.87891e-05	6.56308e-05		1.33182	1.36376	1.27316	1.32291
ENSG00000119013	NDUFB3	NADH:ubiquinone oxidoreductase subunit B3	5.83968e-05	0.000145232	3.86909e-08		1.21798	1.15212	1.59337	1.32116
ENSG00000143570	SLC39A1	solute carrier family 39 member 1	0.00679036	4.53084e-05	6.37538e-05		1.03414	1.47578	1.4417	1.31721
ENSG00000175866	BAIAP2	BAR/IMD domain containing adaptor protein 2	0.00130692	0.00457754	0.000173116		1.30702	1.15385	1.46899	1.30995
ENSG00000188613	NANOS1	nanos C2HC-type zinc finger 1	0.0487358	0.0616529	0.0172208		1.27784	1.1941	1.45725	1.30973
ENSG00000141524	TMC6	transmembrane channel like 6	0.0279832	0.00479029	0.00188163		1.10901	1.35241	1.46203	1.30782
ENSG00000282936	AC004706.3		0.00966704	0.0350165	0.00330768		1.34292	1.0971	1.46526	1.30176
ENSG00000139146	SINHCAF	SIN3-HDAC complex associated factor	0.0102226	0.0189564	0.00115312		1.25595	1.13863	1.5075	1.30069
ENSG00000184292	TACSTD2	tumor associated calcium signal transducer 2	0.0120185	0.0605185	0.00899402		1.40209	1.07115	1.41294	1.29539
ENSG00000160325	CACFD1	calcium channel flower domain containing 1	0.00744429	0.00190814	0.00025259		1.14046	1.27482	1.467	1.29409
ENSG00000246705	H2AJ	H2A.J histone	0.0251304	0.000901897	0.00334217		1.06569	1.47391	1.31319	1.28426
ENSG00000205609	EIF3CL	eukaryotic translation initiation factor 3 subunit C like	0.0287477	0.00381562	0.00766456		1.12458	1.41933	1.30588	1.28326
ENSG00000146386	ABRACL	ABRA C-terminal like	0.00743329	0.000142314	0.00192798		1.11562	1.49235	1.23765	1.28187
ENSG00000221926	TRIM16	tripartite motif containing 16	0.000188075	2.93584e-05	0.00141487		1.30144	1.42701	1.11583	1.28143
ENSG00000196872	KIAA1211L		0.000415766	0.0107467	0.00441508		1.50371	1.11762	1.22086	1.28073
ENSG00000162300	ZFPL1	zinc finger protein like 1	0.000190093	1.18528e-05	0.000188979		1.21594	1.39581	1.19937	1.27037
ENSG00000111639	MRPL51	mitochondrial ribosomal protein L51	4.98061e-06	8.30412e-06	4.43554e-05		1.31833	1.29372	1.18852	1.26686
ENSG00000140403	DNAJA4	DnaJ heat shock protein family (Hsp40) member A4	0.0575993	0.0163589	0.011841		1.09921	1.31372	1.35687	1.2566
ENSG00000115884	SDC1	syndecan 1	0.0966044	0.0629549	0.0466048		1.17818	1.26245	1.32391	1.25484
ENSG00000104611	SH2D4A	SH2 domain containing 4A	0.00664651	0.0167818	0.0325441		1.40988	1.23727	1.112	1.25305
ENSG00000076604	TRAF4	TNF receptor associated factor 4	0.000118905	0.000226022	3.97368e-05		1.25235	1.19575	1.30923	1.25244
ENSG00000197822	OCLN	occludin	0.00591887	0.0193524	0.000432138		1.22453	1.04045	1.48456	1.24984
ENSG00000075461	CACNG4	calcium voltage-gated channel auxiliary subunit gamma 4	0.080165	0.0406757	0.0089005		1.07673	1.2003	1.4715	1.24951
ENSG00000106153	CHCHD2	coiled-coil-helix-coiled-coil-helix domain containing 2	0.000172012	0.00088491	3.63461e-05		1.26146	1.12192	1.35222	1.2452
ENSG00000133195	SLC39A11	solute carrier family 39 member 11	0.0209302	0.00136579	0.00172599		1.04317	1.36249	1.32874	1.2448
ENSG00000116459	ATP5PB	ATP synthase peripheral stalk-membrane subunit b	0.000807559	0.00356813	6.66621e-05		1.23248	1.07596	1.41157	1.24
ENSG00000117362	APH1A	aph-1 homolog A, gamma-secretase subunit	0.000306012	2.65732e-06	1.94933e-06		1.05761	1.32211	1.33025	1.23666
ENSG00000102890	ELMO3	engulfment and cell motility 3	0.0125161	0.0496057	0.00936043		1.32098	1.05415	1.33089	1.23534
ENSG00000118640	VAMP8	vesicle associated membrane protein 8	0.0109386	0.0047759	0.00356891		1.16644	1.25572	1.28057	1.23424
ENSG00000067057	PFKP	phosphofructokinase, platelet	0.0169169	0.00367563	0.0369196		1.22135	1.42384	1.05588	1.23369
ENSG00000184508	HDDC3	HD domain containing 3	6.56404e-05	0.00338735	0.00431411		1.48353	1.11753	1.08301	1.22802
ENSG00000125445	MRPS7	mitochondrial ribosomal protein S7	1.69988e-05	0.000464433	1.17323e-07		1.21592	1.01076	1.45403	1.2269
ENSG00000181885	CLDN7	claudin 7	0.00376803	8.83407e-06	0.001023		1.04186	1.49587	1.13567	1.22446
ENSG00000132475	H3-3B	H3.3 histone B	0.00310176	0.000179983	1.30931e-05		1.02349	1.23704	1.4086	1.22305
ENSG00000160789	LMNA	lamin A/C	0.00678158	3.32379e-05	0.00184494		1.03813	1.48595	1.14474	1.22294
ENSG00000235863	B3GALT4	beta-1,3-galactosyltransferase 4	0.0103496	0.0224752	0.00968377		1.2793	1.13331	1.25471	1.22244
ENSG00000127922	SEM1	SEM1 26S proteasome complex subunit	2.25844e-05	8.30021e-05	0.000369738		1.31601	1.22987	1.1193	1.22173
ENSG00000108826	MRPL27	mitochondrial ribosomal protein L27	0.000167844	2.46491e-05	0.00174788		1.24758	1.36954	1.04355	1.22022
ENSG00000138495	COX17	cytochrome c oxidase copper chaperone COX17	0.0052867	0.000460604	0.000349427		1.06775	1.28123	1.29784	1.21561
ENSG00000169564	PCBP1	poly(rC) binding protein 1	6.88511e-06	5.73063e-07	1.11414e-08		1.08616	1.19177	1.33645	1.20479
ENSG00000233954	UQCRHL	ubiquinol-cytochrome c reductase hinge protein like	0.0291384	0.0165753	0.0156372		1.15741	1.22899	1.22633	1.20424
ENSG00000197444	OGDHL	oxoglutarate dehydrogenase like	0.0596986	0.0261307	0.0989823		1.20731	1.35973	1.04185	1.20296
ENSG00000143106	PSMA5	proteasome 20S subunit alpha 5	6.97964e-06	1.24173e-05	0.000163855		1.27437	1.24575	1.08536	1.20183
ENSG00000044574	HSPA5	heat shock protein family A (Hsp70) member 5	0.00601151	0.00139684	0.000376444		1.0776	1.20688	1.31961	1.20137
ENSG00000123416	TUBA1B	tubulin alpha 1b	0.00318607	0.000602695	4.33519e-05		1.05208	1.18028	1.37136	1.20124
ENSG00000143375	CGN	cingulin	0.0115518	0.0362402	0.0261649		1.32984	1.11049	1.15735	1.19923
ENSG00000156453	PCDH1	protocadherin 1	0.0340568	0.0305348	0.0178828		1.17014	1.16365	1.24747	1.19375
ENSG00000117410	ATP6V0B	ATPase H+ transporting V0 subunit b	0.0198099	0.0011483	0.00573749		1.04	1.36627	1.17493	1.19373
ENSG00000167085	PHB	prohibitin	1.73271e-05	1.98272e-05	1.90889e-06		1.15641	1.14866	1.25827	1.18778
ENSG00000127080	IPPK	inositol-pentakisphosphate 2-kinase	0.00242386	0.00223081	2.59521e-05		1.0787	1.0665	1.41665	1.18728
ENSG00000090013	BLVRB	biliverdin reductase B	0.0138917	0.00155892	0.0030826		1.054	1.29071	1.20909	1.1846
ENSG00000186222	BLOC1S4	biogenesis of lysosomal organelles complex 1 subunit 4	0.000804481	4.54973e-05	0.000514024		1.11407	1.31028	1.12895	1.18443
ENSG00000148335	NTMT1	N-terminal Xaa-Pro-Lys N-methyltransferase 1	0.000315566	5.33655e-06	2.11218e-05		1.05489	1.29054	1.20614	1.18386
ENSG00000182718	ANXA2	annexin A2	0.0273985	0.000960165	0.0282522		1.05684	1.47333	1.02004	1.1834
ENSG00000130520	LSM4	LSM4 homolog, U6 small nuclear RNA and mRNA degradation associated	0.000725256	0.00155924	0.00027226		1.1825	1.10062	1.23981	1.17431
ENSG00000005022	SLC25A5	solute carrier family 25 member 5	0.00295164	0.000887451	1.0796e-05		1.0129	1.09769	1.40075	1.17045
ENSG00000198517	MAFK	MAF bZIP transcription factor K	0.00924616	0.000489887	0.00974646		1.08547	1.37672	1.04759	1.16992
ENSG00000171174	RBKS	ribokinase	0.00366747	0.00462143	0.0119128		1.24359	1.19426	1.06366	1.16717
ENSG00000163584	RPL22L1	ribosomal protein L22 like 1	0.0275351	0.00379593	0.00574221		1.01765	1.26697	1.20537	1.16333
ENSG00000075142	SRI	sorcin	1.27089e-07	0.000148864	9.7966e-06		1.3401	1.00245	1.14391	1.16215
ENSG00000135452	TSPAN31	tetraspanin 31	3.88697e-05	7.22685e-05	8.9086e-05		1.19608	1.15403	1.13547	1.16186
ENSG00000042493	CAPG	capping actin protein, gelsolin like	0.0147328	0.0244454	0.0212511		1.22655	1.12092	1.13458	1.16068
ENSG00000122359	ANXA11	annexin A11	0.00540464	0.0003765	0.00359854		1.0751	1.30995	1.09001	1.15835
ENSG00000156482	RPL30	ribosomal protein L30	0.0233439	0.00857374	0.00187247		1.0126	1.12877	1.2997	1.14702
ENSG00000170855	TRIAP1	TP53 regulated inhibitor of apoptosis 1	0.00124602	4.92964e-05	9.56439e-05		1.01218	1.22238	1.17341	1.13599
ENSG00000277972	CISD3	CDGSH iron sulfur domain 3	0.0159882	0.00308676	0.0162758		1.08321	1.27467	1.0496	1.13583
ENSG00000115129	TP53I3	tumor protein p53 inducible protein 3	0.031748	0.0294348	0.0286974		1.14369	1.13185	1.12565	1.13373
ENSG00000163344	PMVK	phosphomevalonate kinase	0.00670726	0.000575415	0.00350632		1.04592	1.26724	1.08738	1.13351
ENSG00000106268	NUDT1	nudix hydrolase 1	0.00168068	0.00195182	0.00712428		1.20424	1.16988	1.02491	1.13301
ENSG00000197892	KIF13B	kinesin family member 13B	0.00490981	0.0105335	0.00170746		1.14114	1.03061	1.22536	1.13237
ENSG00000179091	CYC1	cytochrome c1	0.051167	0.0629491	0.0111011		1.07503	1.00995	1.30838	1.13112
ENSG00000182054	IDH2	isocitrate dehydrogenase (NADP(+)) 2	0.0291309	0.00390028	0.0134324		1.01041	1.26438	1.09147	1.12209
ENSG00000165215	CLDN3	claudin 3	0.0402147	0.0193494	0.0125268		1.02928	1.12721	1.18253	1.11301
ENSG00000232388	SMIM26	small integral membrane protein 26	0.00889078	0.00730576	0.00524713		1.10053	1.10322	1.13265	1.11213
ENSG00000002919	SNX11	sorting nexin 11	6.70509e-05	2.66665e-05	9.45603e-05		1.10237	1.14928	1.07031	1.10732
ENSG00000143947	RPS27A	ribosomal protein S27a	0.00286421	0.00042026	0.0047694		1.07805	1.22756	1.00036	1.10199
ENSG00000130702	LAMA5	laminin subunit alpha 5	0.0107382	0.0128315	0.0117055		1.12982	1.08549	1.08737	1.10089
ENSG00000168003	SLC3A2	solute carrier family 3 member 2	0.000490608	2.01592e-05	0.00066356		1.04413	1.23535	1.00599	1.09516
ENSG00000211584	SLC48A1	solute carrier family 48 member 1	0.0291388	0.0232429	0.0393463		1.11672	1.13112	1.03101	1.09295
ENSG00000127184	COX7C	cytochrome c oxidase subunit 7C	0.00109051	0.00865809	0.00697204		1.23516	1.00464	1.02056	1.08679
ENSG00000180992	MRPL14	mitochondrial ribosomal protein L14	0.00717266	0.00122682	0.00652337		1.0289	1.18609	1.01134	1.07544
ENSG00000014216	CAPN1	calpain 1	0.00292223	0.00120161	0.000884869		1.02792	1.08722	1.10773	1.07429
ENSG00000176340	COX8A	cytochrome c oxidase subunit 8A	0.0282274	0.00772859	0.0170925		1.00577	1.16703	1.04803	1.07361
ENSG00000126391	FRMD8	FERM domain containing 8	0.00519709	0.00583761	0.0039135		1.06885	1.03819	1.0707	1.05925
