# Supplementary material for: Molecular characteristics and tumorigenicity of ascites‐derived tumor cells: mitochondrial oxidative phosphorylation as a novel therapy target in ovarian cancer
Source: Mol Oncol. 2021 Jun 18;15(12):3578–95. doi: 10.1002/1878-0261.13028 (PMC8637562; doi:10.1002/1878-0261.13028)
Supplement: Supplementary file 5 — Table S3. Down‐regulated genes in ascites‐derived spheroids compared to tumor tissue. [file MOL2-15-3578-s003.xlsx]

## Sheet: Sheet1
Supplementary Table 3: Down-regulated genes in ascites-derived spheroids compared with tumor tissue
			FDR in ascites cells vs. tumor cells (padj)				relative expression levels in ascites cells vs. tumor cells (log2 fold change)
Ensembl_ID	gene symbol	gene name	A vs. T1	A vs. T2	A vs. T3		A vs. T1	A vs. T2	A vs. T3	mean value
ENSG00000112936	C7	complement C7	7.53141e-27	3.92702e-24	2.25027e-25		-14.0291	-13.3415	-13.6688	-13.6798
ENSG00000137077	CCL21	C-C motif chemokine ligand 21	1.25621e-11	4.07633e-11	4.02954e-12		-9.80027	-9.64346	-10.042	-9.82858
ENSG00000162618	ADGRL4	adhesion G protein-coupled receptor L4	4.18568e-40	2.84448e-38	3.26944e-37		-9.98845	-9.77073	-9.62087	-9.79335
ENSG00000106483	SFRP4	secreted frizzled related protein 4	4.51832e-33	2.73651e-32	3.09255e-31		-9.7494	-9.65443	-9.48783	-9.63056
ENSG00000145423	SFRP2	secreted frizzled related protein 2	3.51843e-20	3.63348e-20	1.79155e-17		-9.81696	-9.83878	-9.15752	-9.60442
ENSG00000147113	DIPK2B	divergent protein kinase domain 2B	3.05436e-33	1.71826e-32	4.06905e-32		-9.51592	-9.4251	-9.36275	-9.43459
ENSG00000164035	EMCN	endomucin	3.3829e-28	8.42351e-28	4.79092e-28		-9.24861	-9.19968	-9.24261	-9.2303
ENSG00000004848	ARX	aristaless related homeobox	2.30119e-05	6.73346e-05	2.14791e-06		-8.93549	-8.45702	-9.79502	-9.06251
ENSG00000091879	ANGPT2	angiopoietin 2	4.3003e-39	4.06868e-44	1.12497e-37		-8.41212	-8.95132	-8.26668	-8.54337
ENSG00000120279	MYCT1	MYC target 1	4.57501e-30	5.7852e-29	7.55982e-28		-8.61525	-8.47001	-8.31253	-8.46593
ENSG00000172156	CCL11	C-C motif chemokine ligand 11	1.8265e-12	6.38832e-09	8.02865e-12		-8.87398	-7.53473	-8.66192	-8.35687
ENSG00000106819	ASPN	asporin	2.82486e-21	2.76448e-20	3.09119e-17		-8.54626	-8.37023	-7.71736	-8.21128
ENSG00000145681	HAPLN1	hyaluronan and proteoglycan link protein 1	2.82486e-21	2.25479e-15	2.78011e-15		-9.05523	-7.74674	-7.71098	-8.17098
ENSG00000077943	ITGA8	integrin subunit alpha 8	6.8233e-22	1.64767e-20	3.85865e-18		-8.35562	-8.11431	-7.63326	-8.0344
ENSG00000170323	FABP4	fatty acid binding protein 4	6.80174e-05	1.77295e-09	4.41592e-09		-6.25402	-8.92745	-8.69292	-7.95813
ENSG00000123500	COL10A1	collagen type X alpha 1 chain	1.8713e-26	2.19762e-24	9.76635e-22		-8.30555	-8.00296	-7.55143	-7.95332
ENSG00000182667	NTM	neurotrimin	3.35848e-18	2.98914e-15	6.04204e-15		-8.01179	-7.36374	-7.27694	-7.55082
ENSG00000172061	LRRC15	leucine rich repeat containing 15	3.66949e-12	1.77295e-09	3.71629e-10		-8.04534	-7.13366	-7.35946	-7.51282
ENSG00000277856	AC233755.2		1.15717e-05	8.48545e-05	0.00170234		-8.41821	-7.63553	-6.23013	-7.42796
ENSG00000198523	PLN	phospholamban	8.05563e-17	1.40378e-10	8.43254e-10		-8.62221	-6.90031	-6.61568	-7.3794
ENSG00000137745	MMP13	matrix metallopeptidase 13	3.65785e-06	0.00603351	0.000579697		-9.07022	-5.73968	-6.94918	-7.25303
ENSG00000177464	GPR4	G protein-coupled receptor 4	1.00555e-26	2.80018e-23	6.26894e-27		-7.22536	-6.77252	-7.26638	-7.08809
ENSG00000221818	EBF2	EBF transcription factor 2	4.88156e-11	1.24155e-10	1.80005e-12		-6.92431	-6.83033	-7.3753	-7.04331
ENSG00000134817	APLNR	apelin receptor	8.80681e-28	1.98827e-30	2.54998e-27		-6.93101	-7.25593	-6.88577	-7.02423
ENSG00000183807	FAM162B	family with sequence similarity 162 member B	1.29214e-14	5.12012e-18	9.16165e-15		-6.69609	-7.43622	-6.74395	-6.95875
ENSG00000143297	FCRL5	Fc receptor like 5	1.50354e-07	5.20594e-10	4.37058e-08		-6.46313	-7.50666	-6.70251	-6.89077
ENSG00000118777	ABCG2	ATP binding cassette subfamily G member 2 (Junior blood group)	1.23757e-17	2.79306e-16	6.81825e-17		-6.8167	-6.58675	-6.69063	-6.69803
ENSG00000163359	COL6A3	collagen type VI alpha 3 chain	2.64122e-44	1.65133e-37	1.9154e-41		-6.95921	-6.39913	-6.72883	-6.69572
ENSG00000137809	ITGA11	integrin subunit alpha 11	1.22926e-27	1.50052e-20	4.1425e-25		-7.10307	-6.15692	-6.78438	-6.68146
ENSG00000118526	TCF21	transcription factor 21	1.10632e-06	3.00659e-06	6.74087e-12		-5.99569	-5.79234	-8.07701	-6.62168
ENSG00000141052	MYOCD	myocardin	1.52109e-07	5.84871e-05	1.72929e-06		-7.23121	-5.73902	-6.65587	-6.54204
ENSG00000147465	STAR	steroidogenic acute regulatory protein	3.83611e-07	4.71845e-06	2.97906e-07		-6.71234	-6.15098	-6.76108	-6.54147
ENSG00000007908	SELE	selectin E	1.37572e-10	2.16048e-07	2.25617e-06		-7.4689	-6.24068	-5.73224	-6.48061
ENSG00000206262	FOXL2NB	FOXL2 neighbor	4.80342e-05	0.000126405	5.47814e-06		-6.39967	-6.04819	-6.99195	-6.47994
ENSG00000157103	SLC6A1	solute carrier family 6 member 1	1.70772e-15	4.71352e-15	5.21082e-15		-6.51449	-6.45514	-6.43644	-6.46869
ENSG00000138722	MMRN1	multimerin 1	3.14462e-14	1.79426e-10	2.55588e-07		-7.488	-6.466	-5.36528	-6.43976
ENSG00000136574	GATA4	GATA binding protein 4	0.000211099	0.000554055	5.08018e-06		-6.19063	-5.76932	-7.33355	-6.43116
ENSG00000204291	COL15A1	collagen type XV alpha 1 chain	1.25187e-37	1.15092e-32	4.61868e-33		-6.59854	-6.17198	-6.20351	-6.32467
ENSG00000152583	SPARCL1	SPARC like 1	2.41046e-38	1.0486e-31	2.48123e-31		-6.73436	-6.13145	-6.09681	-6.32087
ENSG00000176435	CLEC14A	C-type lectin domain containing 14A	9.68497e-37	5.77704e-37	4.49222e-35		-6.32735	-6.36741	-6.20724	-6.30067
ENSG00000154721	JAM2	junctional adhesion molecule 2	2.67604e-18	2.34206e-26	4.53582e-17		-5.88404	-7.04788	-5.68881	-6.20691
ENSG00000169507	SLC38A11	solute carrier family 38 member 11	6.61024e-10	9.17965e-12	1.26004e-09		-5.99874	-6.55714	-5.91279	-6.15622
ENSG00000163017	ACTG2	actin gamma 2, smooth muscle	2.23409e-20	3.63871e-08	5.01891e-13		-7.55644	-4.79934	-6.06752	-6.1411
ENSG00000132704	FCRL2	Fc receptor like 2	0.000869233	2.43334e-05	6.75769e-05		-5.39333	-6.54942	-6.1902	-6.04432
ENSG00000039537	C6	complement C6	4.326e-08	4.06878e-07	6.05941e-06		-6.50417	-6.10285	-5.50475	-6.03725
ENSG00000180785	OR51E1	olfactory receptor family 51 subfamily E member 1	5.0107e-10	5.17397e-09	1.4459e-12		-5.84111	-5.56398	-6.5362	-5.98043
ENSG00000070193	FGF10	fibroblast growth factor 10	0.000160147	5.15983e-05	0.000959048		-6.0912	-6.41777	-5.35073	-5.95323
ENSG00000183770	FOXL2	forkhead box L2	0.000152256	0.000260379	1.65023e-06		-5.61589	-5.39174	-6.81851	-5.94205
ENSG00000128710	HOXD10	homeobox D10	4.10188e-13	2.65258e-09	1.18443e-07		-6.74346	-5.71363	-5.15673	-5.87127
ENSG00000275063	AC233755.1	immunoglobulin heavy variable 4-38-2-like	0.00637688	6.69936e-07	4.07714e-05		-4.33779	-7.20409	-6.05936	-5.86708
ENSG00000254709	IGLL5	immunoglobulin lambda like polypeptide 5	0.000505286	4.89928e-06	0.000180122		-5.31749	-6.66911	-5.57619	-5.85426
ENSG00000163145	C1QTNF7	C1q and TNF related 7	3.55034e-21	5.51862e-16	4.07015e-21		-6.10229	-5.33606	-6.10439	-5.84758
ENSG00000127083	OMD	osteomodulin	1.29929e-10	6.56969e-08	1.71498e-08		-6.33213	-5.46955	-5.6579	-5.81986
ENSG00000140945	CDH13	cadherin 13	8.69576e-19	2.12221e-19	1.28441e-22		-5.56442	-5.65956	-6.0994	-5.77446
ENSG00000166342	NETO1	neuropilin and tolloid like 1	4.18111e-08	0.000397919	0.000161835		-7.15533	-4.91965	-5.17156	-5.74885
ENSG00000143248	RGS5	regulator of G protein signaling 5	3.98022e-52	2.79579e-61	3.08931e-56		-5.50862	-5.95217	-5.7123	-5.72436
ENSG00000150048	CLEC1A	C-type lectin domain family 1 member A	1.2051e-17	3.31141e-14	3.33628e-16		-5.96975	-5.39966	-5.74369	-5.70436
ENSG00000164283	ESM1	endothelial cell specific molecule 1	4.07252e-12	3.41025e-14	3.15471e-13		-5.37316	-5.83938	-5.63115	-5.61456
ENSG00000184811	TRARG1	trafficking regulator of GLUT4 (SLC2A4) 1	0.0413533	0.0015214	0.0018679		-4.39136	-6.27861	-6.13615	-5.60204
ENSG00000164303	ENPP6	ectonucleotide pyrophosphatase/phosphodiesterase 6	2.78503e-05	0.000424202	5.56207e-07		-5.5633	-4.76478	-6.45951	-5.59586
ENSG00000165181	SHOC1	shortage in chiasmata 1	1.85238e-10	8.79502e-14	1.31663e-11		-5.1949	-5.96204	-5.47739	-5.54478
ENSG00000170476	MZB1	marginal zone B and B1 cell specific protein	2.11063e-09	1.41394e-10	5.35858e-09		-5.45643	-5.81847	-5.33756	-5.53749
ENSG00000103241	FOXF1	forkhead box F1	7.24592e-14	1.98059e-09	3.36821e-11		-6.06102	-5.03505	-5.47009	-5.52205
ENSG00000007933	FMO3	flavin containing dimethylaniline monoxygenase 3	2.29685e-07	1.77464e-05	1.06717e-07		-5.71131	-4.86959	-5.84194	-5.47428
ENSG00000185559	DLK1	delta like non-canonical Notch ligand 1	0.00365526	0.0173972	0.00675727		-5.98721	-4.92578	-5.47875	-5.46391
ENSG00000248329	APELA	apelin receptor early endogenous ligand	7.19293e-08	8.67402e-08	7.76e-07		-5.57179	-5.55885	-5.17811	-5.43625
ENSG00000112214	FHL5	four and a half LIM domains 5	5.75462e-10	4.60899e-07	3.61919e-05		-6.37867	-5.37735	-4.53596	-5.43066
ENSG00000134201	GSTM5	glutathione S-transferase mu 5	8.4332e-07	0.00022383	5.03007e-07		-5.8333	-4.53009	-5.92429	-5.42923
ENSG00000172724	CCL19	C-C motif chemokine ligand 19	2.21019e-05	0.00016045	0.000101601		-5.7371	-5.16131	-5.27221	-5.3902
ENSG00000060718	COL11A1	collagen type XI alpha 1 chain	6.33209e-09	4.26025e-07	7.28064e-08		-5.69139	-5.06486	-5.33568	-5.36398
ENSG00000188133	TMEM215	transmembrane protein 215	4.59691e-05	6.31709e-05	8.98755e-05		-5.47389	-5.36374	-5.23585	-5.35783
ENSG00000105369	CD79A	CD79a molecule	3.50928e-07	9.10539e-09	9.09516e-10		-4.88825	-5.44124	-5.72838	-5.35262
ENSG00000224982	TMEM233	transmembrane protein 233	1.91535e-05	3.73303e-09	7.79042e-10		-4.35716	-5.75073	-5.93708	-5.34832
ENSG00000072952	MRVI1	murine retrovirus integration site 1 homolog	2.04519e-24	2.44368e-17	3.6697e-18		-5.88047	-4.98602	-5.09455	-5.32034
ENSG00000166923	GREM1	gremlin 1, DAN family BMP antagonist	4.06463e-09	8.01561e-06	1.93919e-06		-6.07641	-4.80527	-5.04805	-5.30991
ENSG00000187730	GABRD	gamma-aminobutyric acid type A receptor subunit delta	1.01854e-07	6.15451e-09	4.02162e-10		-4.92124	-5.3175	-5.63724	-5.29199
ENSG00000197253	TPSB2	tryptase beta 2 (gene/pseudogene)	9.92522e-07	5.13202e-05	9.87944e-08		-5.42591	-4.61032	-5.83405	-5.29009
ENSG00000129009	ISLR	immunoglobulin superfamily containing leucine rich repeat	5.65386e-23	8.80364e-18	1.74564e-23		-5.47479	-4.84035	-5.54391	-5.28635
ENSG00000126785	RHOJ	ras homolog family member J	3.35848e-18	1.9648e-15	8.88228e-18		-5.4026	-4.99651	-5.3486	-5.24924
ENSG00000187955	COL14A1	collagen type XIV alpha 1 chain	7.40285e-16	2.40435e-12	3.69066e-13		-5.61426	-4.98715	-5.13825	-5.24655
ENSG00000188778	ADRB3	adrenoceptor beta 3	0.000256943	0.0755563	2.04011e-05		-5.89604	-3.18094	-6.64193	-5.23964
ENSG00000116132	PRRX1	paired related homeobox 1	3.8427e-16	4.20655e-11	1.41141e-10		-5.93599	-4.95648	-4.82164	-5.23804
ENSG00000182492	BGN	biglycan	2.12508e-38	4.24481e-32	1.52225e-39		-5.35101	-4.89625	-5.44347	-5.23024
ENSG00000144837	PLA1A	phospholipase A1 member A	2.03926e-06	6.57199e-06	7.32419e-14		-4.55454	-4.37089	-6.74656	-5.224
ENSG00000116962	NID1	nidogen 1	2.919e-22	8.23846e-18	9.26984e-22		-5.41566	-4.86722	-5.36334	-5.21541
ENSG00000158859	ADAMTS4	ADAM metallopeptidase with thrombospondin type 1 motif 4	4.88595e-18	5.0158e-11	7.32419e-14		-5.83942	-4.59005	-5.13422	-5.1879
ENSG00000089472	HEPH	hephaestin	1.37431e-16	1.27813e-14	3.12851e-16		-5.29116	-4.99644	-5.25259	-5.18006
ENSG00000151617	EDNRA	endothelin receptor type A	3.64321e-29	3.74548e-22	3.13358e-22		-5.63926	-4.93929	-4.94059	-5.17305
ENSG00000133110	POSTN	periostin	1.27165e-09	6.37943e-08	2.83566e-08		-5.47075	-4.96928	-5.06887	-5.16963
ENSG00000164188	RANBP3L	RAN binding protein 3 like	1.18233e-10	4.70699e-08	1.2493e-07		-5.7036	-4.97286	-4.81892	-5.16512
ENSG00000154133	ROBO4	roundabout guidance receptor 4	9.92334e-32	4.73985e-27	3.51882e-32		-5.27808	-4.88996	-5.32482	-5.16429
ENSG00000182747	SLC35D3	solute carrier family 35 member D3	6.84867e-05	0.000113735	0.000340246		-5.36	-5.18462	-4.83795	-5.12753
ENSG00000149564	ESAM	endothelial cell adhesion molecule	7.79134e-43	7.7122e-41	1.46519e-42		-5.14949	-5.03493	-5.14455	-5.10966
ENSG00000164694	FNDC1	fibronectin type III domain containing 1	1.3583e-18	4.01944e-16	4.80894e-16		-5.31552	-4.96885	-4.94595	-5.07677
ENSG00000249751	ECSCR	endothelial cell surface expressed chemotaxis and apoptosis regulator	7.84408e-09	3.03545e-07	3.6318e-08		-5.27676	-4.80763	-5.0903	-5.05823
ENSG00000132465	JCHAIN	joining chain of multimeric IgA and IgM	3.70547e-06	9.50135e-08	9.87944e-08		-4.64767	-5.27377	-5.2528	-5.05808
ENSG00000020181	ADGRA2	adhesion G protein-coupled receptor A2	5.57494e-30	1.59886e-23	1.37597e-23		-5.45776	-4.8544	-4.85719	-5.05645
ENSG00000124772	CPNE5	copine 5	6.87168e-13	4.58796e-14	9.10661e-18		-4.70296	-4.92892	-5.52005	-5.05064
ENSG00000134207	SYT6	synaptotagmin 6	0.00168621	2.9544e-06	2.23909e-06		-3.99576	-5.53849	-5.56028	-5.03151
ENSG00000113721	PDGFRB	platelet derived growth factor receptor beta	1.4472e-25	7.56351e-20	5.50425e-21		-5.39844	-4.77708	-4.90632	-5.02728
ENSG00000137033	IL33	interleukin 33	3.71911e-17	3.35628e-12	3.16619e-06		-6.15024	-5.22227	-3.66377	-5.0121
ENSG00000166148	AVPR1A	arginine vasopressin receptor 1A	6.63206e-16	5.14822e-14	4.73215e-15		-5.13149	-4.84633	-5.0125	-4.99677
ENSG00000083782	EPYC	epiphycan	0.000273854	0.00997929	0.000886151		-5.66728	-4.14284	-5.1549	-4.98834
ENSG00000099937	SERPIND1	serpin family D member 1	3.02564e-06	2.02515e-05	0.00016909		-5.4305	-5.03253	-4.49762	-4.98688
ENSG00000244734	HBB	hemoglobin subunit beta	5.20537e-07	4.32243e-08	8.33498e-09		-4.66003	-5.04059	-5.24664	-4.98242
ENSG00000102755	FLT1	fms related receptor tyrosine kinase 1	3.79353e-33	3.34687e-27	2.55609e-25		-5.34969	-4.86044	-4.69014	-4.96676
ENSG00000172236	TPSAB1	tryptase alpha/beta 1	1.48287e-08	1.65045e-06	2.66984e-05		-5.63925	-4.90039	-4.3461	-4.96191
ENSG00000184956	MUC6	mucin 6, oligomeric mucus/gel-forming	0.00409536	0.000782773	2.04826e-10		-3.63246	-4.09318	-7.15297	-4.95954
ENSG00000196092	PAX5	paired box 5	0.00454348	1.45933e-06	0.000166044		-3.8854	-6.07137	-4.86219	-4.93965
ENSG00000205221	VIT	vitrin	0.00915765	0.00968992	0.000287377		-4.43881	-4.32296	-5.78531	-4.84903
ENSG00000133392	MYH11	myosin heavy chain 11	1.32812e-17	4.72416e-13	3.62641e-16		-5.13212	-4.44541	-4.93466	-4.8374
ENSG00000136160	EDNRB	endothelin receptor type B	2.18273e-09	5.32804e-20	1.43123e-09		-4.17906	-6.10595	-4.22122	-4.83541
ENSG00000145824	CXCL14	C-X-C motif chemokine ligand 14	8.33793e-08	9.52142e-06	1.66194e-10		-4.80767	-4.08795	-5.60933	-4.83498
ENSG00000241186	TDGF1	teratocarcinoma-derived growth factor 1	0.0105053	0.00309516	9.57755e-05		-4.11118	-4.58037	-5.80321	-4.83159
ENSG00000099953	MMP11	matrix metallopeptidase 11	1.79686e-12	1.51002e-06	2.35929e-09		-5.5879	-4.01862	-4.83319	-4.81323
ENSG00000143196	DPT	dermatopontin	2.4795e-06	0.000349956	0.0111543		-6.06552	-4.77694	-3.52902	-4.7905
ENSG00000163762	TM4SF18	transmembrane 4 L six family member 18	3.45702e-23	9.94741e-21	5.62166e-20		-4.97778	-4.7283	-4.6388	-4.78163
ENSG00000114948	ADAM23	ADAM metallopeptidase domain 23	3.68651e-07	7.17616e-06	3.72675e-05		-5.22451	-4.70397	-4.33258	-4.75369
ENSG00000137672	TRPC6	transient receptor potential cation channel subfamily C member 6	5.67282e-18	1.47003e-15	1.29182e-18		-4.82382	-4.516	-4.91798	-4.7526
ENSG00000080573	COL5A3	collagen type V alpha 3 chain	4.72759e-24	4.20068e-16	1.18452e-19		-5.21608	-4.29768	-4.73273	-4.74883
ENSG00000188803	SHISA6	shisa family member 6	1.53356e-05	3.03845e-05	0.000576006		-5.09892	-4.93888	-4.16692	-4.73491
ENSG00000113722	CDX1	caudal type homeobox 1	3.12508e-09	2.90557e-05	8.09139e-06		-5.54522	-4.20491	-4.41305	-4.72106
ENSG00000213949	ITGA1	integrin subunit alpha 1	5.38236e-39	5.69328e-34	1.44223e-34		-4.89755	-4.57882	-4.617	-4.69779
ENSG00000122679	RAMP3	receptor activity modifying protein 3	8.36262e-10	2.13488e-06	5.21105e-10		-5.00247	-4.01744	-5.05764	-4.69252
ENSG00000283632	EXOC3L2	exocyst complex component 3 like 2	3.91422e-26	7.92093e-21	1.6215e-24		-4.90013	-4.40933	-4.76067	-4.69004
ENSG00000156738	MS4A1	membrane spanning 4-domains A1	0.0130562	0.0008092	0.000167313		-3.78619	-4.83339	-5.33212	-4.65057
ENSG00000111087	GLI1	GLI family zinc finger 1	0.000187164	1.11121e-08	2.09124e-09		-3.54003	-5.08491	-5.27777	-4.63423
ENSG00000154258	ABCA9	ATP binding cassette subfamily A member 9	8.05573e-12	4.23286e-08	1.71403e-08		-5.15057	-4.27195	-4.3633	-4.59527
ENSG00000054803	CBLN4	cerebellin 4 precursor	2.51403e-07	4.3269e-05	0.000336965		-5.37358	-4.40854	-3.90959	-4.5639
ENSG00000151388	ADAMTS12	ADAM metallopeptidase with thrombospondin type 1 motif 12	6.52152e-16	1.47945e-14	4.3218e-12		-4.81137	-4.62836	-4.2136	-4.55111
ENSG00000170790	OR10A2	olfactory receptor family 10 subfamily A member 2	0.00237458	5.79328e-05	3.69367e-06		-3.74565	-4.63911	-5.19391	-4.52622
ENSG00000152049	KCNE4	potassium voltage-gated channel subfamily E regulatory subunit 4	1.79686e-12	2.56818e-09	4.37362e-10		-4.8981	-4.2496	-4.40636	-4.51802
ENSG00000101230	ISM1	isthmin 1	1.97268e-20	7.86996e-14	1.17148e-11		-5.20194	-4.30512	-3.95017	-4.48575
ENSG00000130720	FIBCD1	fibrinogen C domain containing 1	3.41144e-06	9.737e-10	6.83157e-08		-3.94561	-5.00213	-4.48229	-4.47667
ENSG00000120332	TNN	tenascin N	1.11845e-05	1.6083e-06	0.00117925		-4.72112	-5.08892	-3.6121	-4.47405
ENSG00000211448	DIO2	iodothyronine deiodinase 2	3.22326e-10	0.00033322	4.20372e-06		-5.64807	-3.4656	-4.29117	-4.46828
ENSG00000048462	TNFRSF17	TNF receptor superfamily member 17	0.000102015	2.53975e-05	0.000135846		-4.39087	-4.67601	-4.26801	-4.44496
ENSG00000170801	HTRA3	HtrA serine peptidase 3	2.07988e-17	6.45167e-13	2.70134e-19		-4.5629	-3.95487	-4.81476	-4.44418
ENSG00000174175	SELP	selectin P	1.98423e-09	4.348e-07	1.02252e-05		-5.06595	-4.38163	-3.88034	-4.44264
ENSG00000164120	HPGD	15-hydroxyprostaglandin dehydrogenase	0.00852306	0.00155839	0.000812919		-3.95202	-4.55421	-4.76241	-4.42288
ENSG00000018236	CNTN1	contactin 1	2.11757e-11	3.24428e-11	1.57109e-08		-4.62647	-4.61708	-3.99916	-4.41424
ENSG00000069122	ADGRF5	adhesion G protein-coupled receptor F5	1.16093e-24	1.5605e-21	2.44856e-23		-4.53896	-4.26023	-4.42385	-4.40768
ENSG00000196329	GIMAP5	GTPase, IMAP family member 5	1.06382e-07	9.49232e-07	9.62158e-07		-4.595	-4.30097	-4.28323	-4.39307
ENSG00000145242	EPHA5	EPH receptor A5	0.00248752	0.000685861	0.000625669		-4.15974	-4.50446	-4.51277	-4.39232
ENSG00000117600	PLPPR4	phospholipid phosphatase related 4	1.71026e-11	1.25631e-08	7.60952e-10		-4.70288	-4.0872	-4.35843	-4.38284
ENSG00000173376	NDNF	neuron derived neurotrophic factor	1.59375e-06	3.39785e-06	1.78374e-07		-4.30556	-4.19757	-4.62819	-4.37711
ENSG00000136546	SCN7A	sodium voltage-gated channel alpha subunit 7	1.24155e-06	0.000325451	1.49472e-05		-4.89984	-3.76915	-4.42005	-4.36301
ENSG00000115353	TACR1	tachykinin receptor 1	0.000392691	9.27366e-05	1.46045e-08		-3.66518	-3.9503	-5.45775	-4.35774
ENSG00000135409	AMHR2	anti-Mullerian hormone receptor type 2	0.00690945	0.012703	0.000293343		-4.10033	-3.75113	-5.17621	-4.34256
ENSG00000110777	POU2AF1	POU class 2 homeobox associating factor 1	5.91924e-06	3.69508e-08	6.56763e-06		-4.09437	-4.86014	-4.05686	-4.33713
ENSG00000003436	TFPI	tissue factor pathway inhibitor	1.89802e-14	5.04303e-05	2.46716e-06		-5.8298	-3.35611	-3.80666	-4.33086
ENSG00000047936	ROS1	ROS proto-oncogene 1, receptor tyrosine kinase	0.00481691	5.02385e-08	0.000217121		-3.25489	-5.70346	-4.03242	-4.33025
ENSG00000285441	SOD2	superoxide dismutase 2	0.000633892	0.000370189	2.51805e-05		-4.06249	-4.1522	-4.76292	-4.32587
ENSG00000069431	ABCC9	ATP binding cassette subfamily C member 9	5.72659e-10	3.1647e-08	1.29203e-07		-4.66647	-4.24458	-4.06178	-4.32428
ENSG00000102359	SRPX2	sushi repeat containing protein X-linked 2	1.58184e-13	1.9212e-12	1.09223e-15		-4.25996	-4.10374	-4.59224	-4.31865
ENSG00000147145	LPAR4	lysophosphatidic acid receptor 4	2.2089e-06	8.29842e-07	9.66898e-08		-4.11223	-4.26356	-4.5558	-4.31053
ENSG00000089199	CHGB	chromogranin B	0.000713205	0.000117086	2.07264e-06		-3.76565	-4.16338	-4.97944	-4.30282
ENSG00000106823	ECM2	extracellular matrix protein 2	1.92601e-12	6.38306e-10	2.71596e-11		-4.52039	-4.05154	-4.31767	-4.29653
ENSG00000105784	RUNDC3B		7.33004e-09	1.13434e-08	1.41735e-07		-4.37977	-4.34923	-4.04717	-4.25872
ENSG00000127472	PLA2G5	phospholipase A2 group V	1.29578e-07	8.26329e-05	1.27074e-05		-4.85867	-3.77565	-4.1127	-4.24901
ENSG00000164161	HHIP	hedgehog interacting protein	1.22917e-05	2.83954e-09	8.38277e-07		-3.73044	-4.86197	-4.11654	-4.23632
ENSG00000189058	APOD	apolipoprotein D	9.84234e-09	1.10007e-07	9.64388e-07		-4.51697	-4.24629	-3.93859	-4.23395
ENSG00000123572	NRK	Nik related kinase	7.315e-07	5.08664e-05	5.51631e-07		-4.4481	-3.73324	-4.47906	-4.22013
ENSG00000105664	COMP	cartilage oligomeric matrix protein	2.82891e-08	8.46049e-05	2.26982e-05		-4.97776	-3.68833	-3.921	-4.1957
ENSG00000099998	GGT5	gamma-glutamyltransferase 5	5.63205e-09	6.18493e-12	9.19034e-07		-4.16226	-4.83105	-3.58239	-4.1919
ENSG00000127530	OR7C1	olfactory receptor family 7 subfamily C member 1	7.53322e-06	0.00103112	0.000104677		-4.70804	-3.65053	-4.16759	-4.17539
ENSG00000113319	RASGRF2	Ras protein specific guanine nucleotide releasing factor 2	3.82879e-18	8.79183e-16	1.85266e-19		-4.20711	-3.94173	-4.36177	-4.1702
ENSG00000153253	SCN3A	sodium voltage-gated channel alpha subunit 3	0.000488827	1.2882e-06	4.83391e-05		-3.63165	-4.77296	-4.07716	-4.16059
ENSG00000100146	SOX10	SRY-box transcription factor 10	3.4791e-06	0.000264344	8.9086e-05		-4.65377	-3.79762	-4.01705	-4.15615
ENSG00000170561	IRX2	iroquois homeobox 2	0.0015088	0.0140614	1.17462e-05		-4.03325	-3.22	-5.1984	-4.15055
ENSG00000254656	RTL1	retrotransposon Gag like 1	0.000153671	0.00558167	0.000486565		-4.62903	-3.53509	-4.26207	-4.14206
ENSG00000122641	INHBA	inhibin subunit beta A	6.20518e-09	4.66671e-05	8.49534e-08		-4.63855	-3.41072	-4.32746	-4.12558
ENSG00000148848	ADAM12	ADAM metallopeptidase domain 12	2.70913e-09	1.2268e-06	1.13521e-09		-4.31162	-3.62692	-4.40337	-4.11397
ENSG00000159556	ISL2	ISL LIM homeobox 2	0.0182135	0.00332518	0.0015139		-3.58955	-4.23038	-4.49152	-4.10382
ENSG00000166482	MFAP4	microfibril associated protein 4	3.41634e-10	2.13426e-05	1.34577e-10		-4.50028	-3.21196	-4.59517	-4.10247
ENSG00000171476	HOPX	HOP homeobox	5.35982e-18	3.32717e-15	2.34467e-12		-4.46292	-4.12076	-3.71425	-4.09931
ENSG00000105366	SIGLEC8	sialic acid binding Ig like lectin 8	0.000138335	2.4064e-05	0.00350632		-4.27181	-4.63825	-3.34141	-4.08382
ENSG00000103175	WFDC1	WAP four-disulfide core domain 1	8.45682e-05	8.41026e-05	1.19426e-09		-3.55571	-3.53343	-5.15073	-4.07996
ENSG00000178021	TSPYL6	TSPY like 6	0.000105981	0.000793076	0.00077848		-4.43792	-3.89977	-3.88771	-4.07514
ENSG00000131634	TMEM204	transmembrane protein 204	7.42193e-38	1.52784e-34	2.85664e-33		-4.20288	-4.03239	-3.95776	-4.06434
ENSG00000117154	IGSF21	immunoglobin superfamily member 21	4.51161e-07	1.1091e-05	1.33246e-07		-4.16087	-3.7052	-4.3166	-4.06089
ENSG00000122543	OCM	oncomodulin	0.00376803	5.19798e-05	5.63012e-07		-3.20324	-4.09981	-4.85711	-4.05339
ENSG00000178776	C5orf46	chromosome 5 open reading frame 46	0.000275718	0.0103653	0.000974854		-4.60708	-3.37589	-4.16877	-4.05058
ENSG00000214842	RAD51AP2	RAD51 associated protein 2	0.0174161	0.00653164	0.00355889		-3.72138	-4.08384	-4.29306	-4.03276
ENSG00000254521	SIGLEC12	sialic acid binding Ig like lectin 12 (gene/pseudogene)	0.00105708	0.000174463	0.0101808		-4.15486	-4.59549	-3.31816	-4.02284
ENSG00000145244	CORIN	corin, serine peptidase	4.46256e-08	2.70385e-05	1.61667e-06		-4.4807	-3.57922	-3.99708	-4.019
ENSG00000164330	EBF1	EBF transcription factor 1	4.9032e-13	6.35175e-12	2.80904e-10		-4.22614	-4.05847	-3.75577	-4.01346
ENSG00000006788	MYH13	myosin heavy chain 13	0.0170391	9.52336e-05	0.0624982		-3.6628	-5.47075	-2.90619	-4.01325
ENSG00000179603	GRM8	glutamate metabotropic receptor 8	0.000180914	7.54769e-05	7.53283e-07		-3.65036	-3.79822	-4.59026	-4.01295
ENSG00000038427	VCAN	versican	4.94402e-10	3.14735e-10	1.21159e-07		-4.16522	-4.22374	-3.61805	-4.00233
ENSG00000177363	LRRN4CL	LRRN4 C-terminal like	8.56608e-09	4.27883e-07	6.99113e-09		-4.13399	-3.71044	-4.16173	-4.00205
ENSG00000165633	VSTM4	V-set and transmembrane domain containing 4	6.97614e-08	7.85752e-07	4.40923e-11		-3.83969	-3.56553	-4.57717	-3.99413
ENSG00000187758	ADH1A	alcohol dehydrogenase 1A (class I), alpha polypeptide	6.09506e-06	0.00551905	0.00810471		-5.20246	-3.46398	-3.30605	-3.99083
ENSG00000178033	CALHM5	calcium homeostasis modulator family member 5	8.33323e-13	7.28898e-11	5.45513e-12		-4.134	-3.82654	-4.01075	-3.99043
ENSG00000225614	ZNF469	zinc finger protein 469	3.57084e-18	1.7491e-14	1.27108e-18		-4.10197	-3.679	-4.15925	-3.98007
ENSG00000116748	AMPD1	adenosine monophosphate deaminase 1	0.00058462	0.0012245	0.0128085		-4.44844	-4.1674	-3.31319	-3.97634
ENSG00000035720	STAP1	signal transducing adaptor family member 1	0.00180154	6.29472e-05	6.91873e-05		-3.48082	-4.24525	-4.20217	-3.97608
ENSG00000164256	PRDM9	PR/SET domain 9	0.00974062	0.0982105	0.0892536		-5.05415	-3.40267	-3.45089	-3.96924
ENSG00000198844	ARHGEF15	Rho guanine nucleotide exchange factor 15	4.09303e-17	1.00859e-13	3.94059e-14		-4.231	-3.81364	-3.86292	-3.96919
ENSG00000161381	PLXDC1	plexin domain containing 1	1.64936e-15	4.65924e-11	4.92727e-16		-4.14842	-3.52563	-4.23019	-3.96808
ENSG00000187068	C3orf70	chromosome 3 open reading frame 70	2.56922e-08	5.79374e-07	1.38031e-06		-4.25405	-3.88318	-3.75502	-3.96408
ENSG00000132386	SERPINF1	serpin family F member 1	1.55341e-13	2.19552e-06	1.68051e-10		-4.63885	-3.15912	-4.09121	-3.96306
ENSG00000180287	PLD5	phospholipase D family member 5	0.00131336	0.0738158	0.0398763		-5.23357	-3.14798	-3.49799	-3.95985
ENSG00000056487	PHF21B	PHD finger protein 21B	0.0183794	0.000504743	0.00056485		-3.16863	-4.36675	-4.31128	-3.94889
ENSG00000196616	ADH1B	alcohol dehydrogenase 1B (class I), beta polypeptide	0.000464994	0.00101506	0.0284646		-4.57302	-4.27415	-2.96846	-3.93855
ENSG00000132185	FCRLA	Fc receptor like A	0.00665986	0.00120119	0.00139715		-3.60762	-4.12325	-4.05544	-3.92877
ENSG00000159307	SCUBE1	signal peptide, CUB domain and EGF like domain containing 1	0.0030076	0.00144423	4.04146e-05		-3.52182	-3.68145	-4.58238	-3.92855
ENSG00000163032	VSNL1	visinin like 1	5.4382e-12	9.17965e-12	3.26643e-10		-4.02616	-4.00841	-3.72783	-3.9208
ENSG00000146469	VIP	vasoactive intestinal peptide	9.24162e-05	1.12222e-05	1.91388e-05		-3.71303	-4.05822	-3.94878	-3.90668
ENSG00000198062	POTEH	POTE ankyrin domain family member H	0.00596073	0.0249269	0.0539143		-4.60397	-3.79474	-3.31701	-3.90524
ENSG00000110436	SLC1A2	solute carrier family 1 member 2	0.000124627	1.97935e-06	0.000777034		-3.80452	-4.56038	-3.34414	-3.90301
ENSG00000125810	CD93	CD93 molecule	5.60146e-16	2.8603e-13	6.69844e-13		-4.14735	-3.80157	-3.74219	-3.89704
ENSG00000164176	EDIL3	EGF like repeats and discoidin domains 3	6.50588e-06	4.03665e-06	1.78166e-06		-3.8099	-3.88949	-3.99069	-3.89669
ENSG00000152592	DMP1	dentin matrix acidic phosphoprotein 1	0.000547181	0.00192969	1.01863e-07		-3.50817	-3.16411	-5.00525	-3.89251
ENSG00000166250	CLMP	CXADR like membrane protein	2.75982e-09	4.32946e-07	7.9998e-09		-4.09864	-3.57279	-3.99852	-3.88998
ENSG00000250423	KIAA1210	KIAA1210	0.0010027	9.27366e-05	0.00150004		-3.7618	-4.31091	-3.57403	-3.88225
ENSG00000006468	ETV1	ETS variant transcription factor 1	5.40278e-13	4.22542e-13	3.76512e-12		-3.90368	-3.93282	-3.78414	-3.87355
ENSG00000276409	CCL14	C-C motif chemokine ligand 14	0.0038737	0.00365405	0.0524315		-4.3132	-4.26211	-3.04469	-3.87333
ENSG00000164220	F2RL2	coagulation factor II thrombin receptor like 2	9.03468e-09	2.25754e-05	0.000278491		-4.73188	-3.66097	-3.18753	-3.86013
ENSG00000181291	TMEM132E	transmembrane protein 132E	0.00370383	2.95048e-08	1.87966e-08		-2.57799	-4.43697	-4.47532	-3.83009
ENSG00000168621	GDNF	glial cell derived neurotrophic factor	8.49923e-07	5.11437e-06	7.9998e-09		-3.72003	-3.4929	-4.24857	-3.8205
ENSG00000171246	NPTX1	neuronal pentraxin 1	3.98445e-07	1.47398e-07	2.04657e-07		-3.7527	-3.8786	-3.82882	-3.82004
ENSG00000110799	VWF	von Willebrand factor	4.42699e-15	5.54604e-17	1.62125e-15		-3.7162	-3.96144	-3.78007	-3.81924
ENSG00000092051	JPH4	junctophilin 4	0.000904287	0.00131675	2.62584e-07		-3.36389	-3.2224	-4.86823	-3.81818
ENSG00000108821	COL1A1	collagen type I alpha 1 chain	1.18398e-09	5.77882e-07	2.08632e-10		-3.96238	-3.34983	-4.12408	-3.81209
ENSG00000149534	MS4A2	membrane spanning 4-domains A2	0.00159796	0.00951776	0.0114581		-4.31778	-3.59322	-3.48551	-3.79884
ENSG00000163815	CLEC3B	C-type lectin domain family 3 member B	7.65782e-10	7.84604e-06	6.22207e-07		-4.36556	-3.35653	-3.65876	-3.79361
ENSG00000206559	ZCWPW2	zinc finger CW-type and PWWP domain containing 2	0.000666558	7.00513e-05	1.32232e-05		-3.41605	-3.82898	-4.10948	-3.78484
ENSG00000174059	CD34	CD34 molecule	1.9156e-17	6.82909e-13	2.89306e-14		-4.09261	-3.53872	-3.71525	-3.78219
ENSG00000105880	DLX5	distal-less homeobox 5	1.9091e-08	0.00342349	0.00726289		-5.42554	-3.07751	-2.82987	-3.77764
ENSG00000130528	HRC	histidine rich calcium binding protein	0.000705521	1.34006e-05	0.00175951		-3.59282	-4.42801	-3.2865	-3.76911
ENSG00000162367	TAL1	TAL bHLH transcription factor 1, erythroid differentiation factor	3.29347e-08	1.43209e-07	8.29014e-10		-3.69843	-3.56055	-4.04666	-3.76855
ENSG00000140287	HDC	histidine decarboxylase	0.00035045	0.00219935	5.17163e-05		-3.81318	-3.30641	-4.18351	-3.7677
ENSG00000157399	ARSL	arylsulfatase L	7.8278e-05	1.53222e-05	4.88835e-08		-3.33279	-3.5923	-4.37556	-3.76688
ENSG00000178175	ZNF366	zinc finger protein 366	9.46248e-10	3.79784e-09	2.42758e-07		-3.96282	-3.85881	-3.44299	-3.75487
ENSG00000176692	FOXC2	forkhead box C2	0.000210165	0.00322994	0.00241005		-4.25557	-3.46737	-3.53431	-3.75242
ENSG00000140937	CDH11	cadherin 11	5.91342e-10	2.69392e-07	4.80278e-10		-3.92227	-3.34875	-3.94348	-3.73817
ENSG00000248483	POU5F2	POU domain class 5, transcription factor 2	4.16567e-06	7.70869e-06	1.90889e-06		-3.72035	-3.64168	-3.8162	-3.72608
ENSG00000112541	PDE10A	phosphodiesterase 10A	2.54184e-11	0.000574458	4.44341e-05		-5.04016	-2.83878	-3.27975	-3.71956
ENSG00000177374	HIC1	HIC ZBTB transcriptional repressor 1	3.11231e-16	1.88069e-11	9.16165e-15		-3.98005	-3.36796	-3.80719	-3.7184
ENSG00000184344	GDF3	growth differentiation factor 3	0.00297413	0.037987	0.0788567		-4.73084	-3.43824	-2.97546	-3.71485
ENSG00000145506	NKD2	NKD inhibitor of WNT signaling pathway 2	1.21805e-11	4.65924e-11	9.33516e-10		-3.84753	-3.76834	-3.52421	-3.71336
ENSG00000125869	LAMP5	lysosomal associated membrane protein family member 5	0.00120277	0.000707186	4.79264e-06		-3.31935	-3.4	-4.40952	-3.70962
ENSG00000204301	NOTCH4	notch receptor 4	1.10302e-17	1.47351e-16	9.07812e-20		-3.66908	-3.56725	-3.88604	-3.70746
ENSG00000186340	THBS2	thrombospondin 2	3.54841e-08	9.71151e-06	2.00392e-06		-4.10422	-3.40436	-3.59987	-3.70282
ENSG00000150681	RGS18	regulator of G protein signaling 18	1.328e-05	2.46294e-05	0.000139523		-3.8788	-3.7715	-3.4379	-3.69607
ENSG00000159261	CLDN14	claudin 14	0.000330555	0.00437282	0.00194868		-4.11469	-3.37769	-3.59304	-3.69514
ENSG00000145794	MEGF10	multiple EGF like domains 10	0.00200746	0.000303602	0.0133822		-3.77696	-4.2597	-3.02608	-3.68758
ENSG00000110786	PTPN5	protein tyrosine phosphatase non-receptor type 5	0.0254856	0.000526541	0.000872664		-2.89733	-4.16408	-3.99643	-3.68595
ENSG00000186854	TRABD2A	TraB domain containing 2A	0.00232076	0.00065867	3.86852e-08		-2.95956	-3.20897	-4.87759	-3.68204
ENSG00000111339	ART4	ADP-ribosyltransferase 4 (Dombrock blood group)	0.000446253	0.000666988	0.00933959		-4.04693	-3.89979	-3.09196	-3.67956
ENSG00000118004	COLEC11	collectin subfamily member 11	0.0267895	0.0013236	5.46399e-06		-2.63286	-3.57007	-4.82838	-3.67711
ENSG00000184113	CLDN5	claudin 5	2.75678e-10	6.3303e-10	1.66194e-10		-3.67918	-3.62616	-3.72235	-3.6759
ENSG00000005073	HOXA11	homeobox A11	0.0405752	0.00718401	0.0353725		-3.41709	-4.21722	-3.39142	-3.67524
ENSG00000181074	OR52N4	olfactory receptor family 52 subfamily N member 4 (gene/pseudogene)	0.00526506	0.000803792	0.000399369		-3.30114	-3.77965	-3.94229	-3.67436
ENSG00000196460	RFX8	RFX family member 8, lacking RFX DNA binding domain	1.22807e-06	0.000317163	2.2289e-06		-4.01187	-3.09991	-3.9095	-3.67376
ENSG00000187912	CLEC17A	C-type lectin domain containing 17A	0.0336594	0.0019773	0.000528827		-2.88443	-3.87943	-4.25649	-3.67345
ENSG00000131471	AOC3	amine oxidase copper containing 3	2.47784e-12	7.7898e-07	2.18166e-06		-4.49057	-3.32551	-3.18859	-3.66822
ENSG00000151789	ZNF385D	zinc finger protein 385D	5.93601e-07	0.000113049	3.41985e-05		-4.14922	-3.32558	-3.51949	-3.66476
ENSG00000138823	MTTP	microsomal triglyceride transfer protein	0.0781582	8.95284e-05	0.000595344		-2.35014	-4.57592	-4.05594	-3.66067
ENSG00000106034	CPED1	cadherin like and PC-esterase domain containing 1	8.97346e-10	5.51727e-06	8.35483e-07		-4.21717	-3.26853	-3.48922	-3.65831
ENSG00000255192	NANOGP8	Nanog homeobox retrogene P8	0.00679036	0.00187712	0.000163855		-3.25054	-3.56494	-4.1494	-3.65496
ENSG00000196553	CCDC196	coiled-coil domain containing 196	0.00143661	0.00188341	0.0013304		-3.71416	-3.58608	-3.66452	-3.65492
ENSG00000187416	LHFPL3	LHFPL tetraspan subfamily member 3	0.0864086	0.000638961	0.00104541		-2.4774	-4.32903	-4.1536	-3.65334
ENSG00000013297	CLDN11	claudin 11	1.24155e-06	2.85799e-07	5.72806e-07		-3.55731	-3.74337	-3.64499	-3.64856
ENSG00000189134	NKAPL	NFKB activating protein like	8.95364e-07	0.0326792	0.000660733		-4.92035	-2.41684	-3.57111	-3.6361
ENSG00000178965	ERICH3		0.0281103	1.069e-05	0.00117422		-2.62884	-4.69695	-3.57499	-3.63359
ENSG00000127743	IL17B	interleukin 17B	0.00151532	0.000429425	0.000370156		-3.4479	-3.698	-3.71753	-3.62114
ENSG00000187944	C2orf66	chromosome 2 open reading frame 66	9.74083e-06	0.000129802	0.000272251		-3.98918	-3.51651	-3.35378	-3.61982
ENSG00000154262	ABCA6	ATP binding cassette subfamily A member 6	9.35119e-10	5.8635e-08	1.32463e-07		-3.89752	-3.52681	-3.43039	-3.61824
ENSG00000157766	ACAN	aggrecan	1.10921e-06	0.00514359	1.99975e-08		-3.93703	-2.43681	-4.44322	-3.60569
ENSG00000154553	PDLIM3	PDZ and LIM domain 3	1.67125e-10	8.04438e-06	2.97906e-07		-4.21994	-3.10153	-3.48398	-3.60182
ENSG00000037965	HOXC8	homeobox C8	2.72252e-05	0.000567202	0.00133868		-4.11855	-3.45598	-3.22578	-3.6001
ENSG00000197380	DACT3	dishevelled binding antagonist of beta catenin 3	2.0408e-12	4.15399e-08	2.20608e-10		-3.95658	-3.20574	-3.62483	-3.59571
ENSG00000173114	LRRN3	leucine rich repeat neuronal 3	0.000174023	6.86188e-09	0.000380902		-3.17359	-4.58821	-2.98313	-3.58164
ENSG00000157680	DGKI	diacylglycerol kinase iota	1.06946e-09	3.23603e-09	2.6845e-09		-3.6182	-3.54554	-3.54578	-3.56984
ENSG00000162614	NEXN	nexilin F-actin binding protein	5.88359e-13	3.58936e-07	4.9011e-11		-4.01564	-2.97698	-3.71176	-3.56813
ENSG00000183801	OLFML1	olfactomedin like 1	5.40278e-13	4.80931e-09	1.02751e-11		-3.83689	-3.21165	-3.65109	-3.56654
ENSG00000183715	OPCML	opioid binding protein/cell adhesion molecule like	0.0035885	0.00732901	0.0126336		-3.85149	-3.53451	-3.30111	-3.56237
ENSG00000204583	LRCOL1	leucine rich colipase like 1	0.0165378	0.016033	0.00286237		-3.37716	-3.32545	-3.97384	-3.55882
ENSG00000148516	ZEB1	zinc finger E-box binding homeobox 1	4.16243e-16	4.22542e-13	5.42139e-12		-3.84465	-3.48704	-3.33251	-3.55473
ENSG00000179776	CDH5	cadherin 5	4.80471e-09	1.42711e-07	2.79097e-08		-3.71006	-3.39531	-3.54966	-3.55168
ENSG00000204539	CDSN	corneodesmosin	0.0302141	0.0737799	0.016617		-3.67623	-3.07573	-3.87559	-3.54251
ENSG00000119865	CNRIP1	cannabinoid receptor interacting protein 1	7.2199e-08	3.52157e-06	4.39128e-07		-3.74533	-3.30057	-3.54199	-3.5293
ENSG00000087245	MMP2	matrix metallopeptidase 2	5.81885e-09	3.04113e-06	1.73385e-08		-3.77906	-3.13012	-3.67771	-3.52896
ENSG00000107796	ACTA2	actin alpha 2, smooth muscle	1.34989e-07	0.00026269	1.77642e-06		-4.00615	-2.90578	-3.66935	-3.52709
ENSG00000239704	CDRT4	CMT1A duplicated region transcript 4	5.13225e-06	5.94229e-08	1.51666e-11		-2.97576	-3.45172	-4.15272	-3.52673
ENSG00000170961	HAS2	hyaluronan synthase 2	2.56856e-06	1.39911e-05	4.83391e-05		-3.76105	-3.52086	-3.29505	-3.52565
ENSG00000145087	STXBP5L	syntaxin binding protein 5 like	0.00113257	2.53557e-05	0.00311517		-3.37093	-4.1662	-3.03275	-3.5233
ENSG00000127377	CRYGN	crystallin gamma N	0.00159209	4.66671e-05	4.9011e-11		-2.58327	-3.17645	-4.80358	-3.5211
ENSG00000131721	RHOXF2	Rhox homeobox family member 2	0.0102311	0.0137747	0.00409844		-3.4946	-3.32179	-3.73648	-3.51762
ENSG00000131055	COX4I2	cytochrome c oxidase subunit 4I2	5.05782e-06	2.53969e-06	3.3743e-10		-3.15547	-3.243	-4.13605	-3.51151
ENSG00000183722	LHFPL6	LHFPL tetraspan subfamily member 6	8.86368e-12	2.42958e-12	1.34538e-08		-3.65209	-3.75607	-3.11828	-3.50882
ENSG00000173678	SPDYE2B	speedy/RINGO cell cycle regulator family member E2B	0.00397317	2.86648e-05	1.00919e-05		-2.80233	-3.78016	-3.94025	-3.50758
ENSG00000137225	CAPN11	calpain 11	0.000829006	8.92209e-05	4.81906e-05		-3.20468	-3.60659	-3.70515	-3.50547
ENSG00000182613	OR2V2	olfactory receptor family 2 subfamily V member 2	0.0735857	0.0750304	0.0510866		-3.48249	-3.37989	-3.61451	-3.49229
ENSG00000064489	BORCS8-MEF2B	BORCS8-MEF2B readthrough	0.00582475	0.0206595	0.000736281		-3.47536	-2.96758	-4.00471	-3.48255
ENSG00000205929	C21orf62	chromosome 21 open reading frame 62	0.0133054	0.0192188	0.000921407		-3.26989	-3.05949	-4.11379	-3.48106
ENSG00000105419	MEIS3	Meis homeobox 3	2.18273e-09	2.50853e-07	1.30037e-07		-3.75344	-3.31185	-3.36984	-3.47838
ENSG00000120820	GLT8D2	glycosyltransferase 8 domain containing 2	2.0408e-12	6.01401e-08	1.9702e-11		-3.77678	-3.02368	-3.63371	-3.47806
ENSG00000019549	SNAI2	snail family transcriptional repressor 2	1.67702e-08	3.43733e-06	9.3806e-08		-3.72302	-3.15499	-3.55286	-3.47696
ENSG00000156049	GNA14	G protein subunit alpha 14	1.05526e-06	2.31314e-05	2.00807e-07		-3.54521	-3.13895	-3.73724	-3.4738
ENSG00000064989	CALCRL	calcitonin receptor like receptor	4.84858e-16	1.89132e-13	7.19334e-11		-3.77968	-3.48183	-3.12567	-3.46239
ENSG00000146006	LRRTM2	leucine rich repeat transmembrane neuronal 2	1.15639e-05	3.96725e-09	1.88545e-08		-2.96232	-3.78411	-3.62913	-3.45852
ENSG00000181656	GPR88	G protein-coupled receptor 88	4.14261e-05	0.00930738	0.00356321		-4.28543	-2.90568	-3.17536	-3.45549
ENSG00000137392	CLPS	colipase	0.0147895	0.0646131	0.0117511		-3.72991	-2.90434	-3.73204	-3.45543
ENSG00000166928	MS4A14	membrane spanning 4-domains A14	5.01682e-07	8.41026e-05	1.80904e-09		-3.476	-2.81387	-4.05125	-3.44704
ENSG00000116833	NR5A2	nuclear receptor subfamily 5 group A member 2	1.48403e-07	5.38534e-09	4.57182e-07		-3.36282	-3.691	-3.24659	-3.43347
ENSG00000149633	KIAA1755		6.33209e-09	0.000251756	0.000400223		-4.43159	-2.97424	-2.87329	-3.42637
ENSG00000102239	BRS3	bombesin receptor subtype 3	0.0423431	0.00732901	0.00106741		-2.8033	-3.43369	-4.02497	-3.42065
ENSG00000167332	OR51E2	olfactory receptor family 51 subfamily E member 2	0.00400158	0.0331628	0.0144726		-3.90301	-2.9951	-3.31973	-3.40595
ENSG00000121361	KCNJ8	potassium inwardly rectifying channel subfamily J member 8	2.99237e-07	7.58243e-08	1.24675e-10		-3.12932	-3.27088	-3.81249	-3.40423
ENSG00000019991	HGF	hepatocyte growth factor	8.18299e-09	6.35184e-08	0.000117875		-3.83963	-3.65062	-2.70314	-3.3978
ENSG00000185532	PRKG1	protein kinase cGMP-dependent 1	5.88359e-13	9.15914e-09	1.05583e-08		-3.85088	-3.17671	-3.15618	-3.39459
ENSG00000151640	DPYSL4	dihydropyrimidinase like 4	0.00213918	2.00062e-06	4.7268e-05		-2.74964	-3.97236	-3.44426	-3.38875
ENSG00000154263	ABCA10	ATP binding cassette subfamily A member 10	1.31379e-06	0.00184571	3.00874e-05		-3.97043	-2.70009	-3.47396	-3.38149
ENSG00000185689	C6orf201		0.0101413	0.00137263	0.00170984		-3.03891	-3.58613	-3.50658	-3.37721
ENSG00000139549	DHH	desert hedgehog signaling molecule	0.000182672	0.0018945	0.0027186		-3.79336	-3.22163	-3.1111	-3.37536
ENSG00000166819	PLIN1	perilipin 1	0.041768	6.57194e-08	9.99129e-07		-1.88467	-4.30655	-3.93129	-3.37417
ENSG00000243978	RTL9		0.0165378	0.0107803	0.000872071		-3.0359	-3.14211	-3.93933	-3.37245
ENSG00000236279	CLEC2L	C-type lectin domain family 2 member L	0.00088522	0.0135756	0.0757079		-4.32957	-3.30242	-2.4784	-3.37013
ENSG00000164692	COL1A2	collagen type I alpha 2 chain	9.14834e-07	4.20525e-05	8.52621e-07		-3.53737	-3.02305	-3.5357	-3.36537
ENSG00000153446	C16orf89	chromosome 16 open reading frame 89	0.00410657	0.00769628	0.00027226		-3.21636	-2.96078	-3.86806	-3.3484
ENSG00000130427	EPO	erythropoietin	0.00747001	0.065397	0.0474117		-4.03646	-2.9279	-3.07718	-3.34718
ENSG00000233436	BTBD18	BTB domain containing 18	2.30422e-05	1.75624e-08	7.20506e-08		-2.87576	-3.65266	-3.50902	-3.34581
ENSG00000131668	BARX1	BARX homeobox 1	0.000482959	0.0242774	0.00101552		-3.84455	-2.59277	-3.58554	-3.34095
ENSG00000256950	AC069503.2	novel transcript	0.0124735	0.0059382	0.00155101		-3.08676	-3.27689	-3.64542	-3.33635
ENSG00000102010	BMX	BMX non-receptor tyrosine kinase	5.12708e-05	0.0254745	0.00665436		-4.34074	-2.61106	-3.05107	-3.33429
ENSG00000196569	LAMA2	laminin subunit alpha 2	7.99478e-08	1.54065e-06	1.50351e-07		-3.45846	-3.15079	-3.39173	-3.33366
ENSG00000108924	HLF	HLF transcription factor, PAR bZIP family member	1.46092e-05	0.000828106	1.62078e-06		-3.46917	-2.75606	-3.76859	-3.33127
ENSG00000171561	OR2AT4	olfactory receptor family 2 subfamily AT member 4	0.0320893	0.027086	0.001804		-2.9808	-2.99011	-3.97228	-3.3144
ENSG00000164125	GASK1B	golgi associated kinase 1B	2.39611e-08	1.17752e-07	5.84298e-10		-3.24949	-3.11794	-3.56075	-3.3094
ENSG00000204866	IGFL2	IGF like family member 2	0.0018984	0.0218442	9.57755e-05		-3.3619	-2.53628	-4.01967	-3.30595
ENSG00000162733	DDR2	discoidin domain receptor tyrosine kinase 2	8.88415e-09	8.85052e-07	4.6126e-08		-3.49342	-3.05958	-3.34849	-3.3005
ENSG00000269113	TRABD2B	TraB domain containing 2B	0.000444241	1.98002e-05	4.93434e-05		-3.00632	-3.53265	-3.35788	-3.29895
ENSG00000111728	ST8SIA1	ST8 alpha-N-acetyl-neuraminide alpha-2,8-sialyltransferase 1	0.000143116	3.03346e-07	4.81188e-06		-2.87136	-3.69514	-3.32954	-3.29868
ENSG00000171864	PRND	prion like protein doppel	0.0513323	0.000381303	0.0026207		-2.43959	-3.9875	-3.43074	-3.28594
ENSG00000106624	AEBP1	AE binding protein 1	4.07252e-12	2.45172e-07	8.84462e-11		-3.61895	-2.8095	-3.42176	-3.2834
ENSG00000128606	LRRC17	leucine rich repeat containing 17	4.37004e-10	1.30106e-06	2.52742e-09		-3.55969	-2.86565	-3.41896	-3.28143
ENSG00000179954	SSC5D	scavenger receptor cysteine rich family member with 5 domains	2.7684e-11	6.73633e-08	3.52639e-09		-3.58967	-3.00479	-3.23689	-3.27712
ENSG00000163064	EN1	engrailed homeobox 1	0.0235015	0.0179056	0.0353057		-3.35345	-3.40661	-3.07029	-3.27678
ENSG00000260802	SERTM2	serine rich and transmembrane domain containing 2	0.0366676	0.00282788	0.0256421		-2.9478	-3.86127	-3.0171	-3.27539
ENSG00000189320	FAM180A	family with sequence similarity 180 member A	1.2519e-05	3.22505e-05	3.00874e-05		-3.37352	-3.22829	-3.22176	-3.27452
ENSG00000132911	NMUR2	neuromedin U receptor 2	0.00925987	0.0149481	0.0250153		-3.51874	-3.26957	-3.0333	-3.27387
ENSG00000254732	AP001931.1		0.000172723	8.62432e-06	5.37648e-06		-2.96919	-3.39989	-3.44182	-3.2703
ENSG00000068781	STON1-GTF2A1L	STON1-GTF2A1L readthrough	0.0169169	0.0126704	0.00772387		-3.18015	-3.23315	-3.38786	-3.26705
ENSG00000087237	CETP	cholesteryl ester transfer protein	7.50126e-06	4.89966e-07	1.20671e-09		-2.88044	-3.17585	-3.71965	-3.25864
ENSG00000183160	TMEM119	transmembrane protein 119	8.95364e-07	0.000678927	5.55893e-06		-3.68424	-2.66409	-3.42325	-3.25719
ENSG00000151067	CACNA1C	calcium voltage-gated channel subunit alpha1 C	9.44284e-12	5.74801e-07	2.67597e-09		-3.67553	-2.81878	-3.27053	-3.25495
ENSG00000154678	PDE1C	phosphodiesterase 1C	7.56802e-09	0.0762769	0.00157817		-5.00498	-1.799	-2.94608	-3.25002
ENSG00000148053	NTRK2	neurotrophic receptor tyrosine kinase 2	2.71204e-06	1.8183e-08	1.80083e-05		-3.14912	-3.69711	-2.89974	-3.24866
ENSG00000143355	LHX9	LIM homeobox 9	0.0118064	0.0924522	0.00135078		-3.35656	-2.32939	-4.04886	-3.24494
ENSG00000180044	C3orf80	chromosome 3 open reading frame 80	2.10573e-09	0.000366671	0.000101006		-4.17162	-2.68252	-2.87867	-3.24427
ENSG00000176971	FIBIN	fin bud initiation factor homolog	3.89182e-05	5.34951e-05	0.000115118		-3.33613	-3.27083	-3.12386	-3.24361
ENSG00000241563	CORT	cortistatin	0.00278896	3.49084e-05	1.38031e-06		-2.59302	-3.34555	-3.79131	-3.24329
ENSG00000104415	CCN4	cellular communication network factor 4	2.14506e-08	1.63748e-05	4.95773e-06		-3.67955	-2.94259	-3.07218	-3.23144
ENSG00000259316	AC087632.2	novel protein	0.00742237	0.0116748	0.000228628		-3.02005	-2.8229	-3.84049	-3.22781
ENSG00000122188	LAX1	lymphocyte transmembrane adaptor 1	6.36063e-05	7.85425e-05	0.00109831		-3.4356	-3.37932	-2.84135	-3.21876
ENSG00000129244	ATP1B2	ATPase Na+/K+ transporting subunit beta 2	0.00722401	0.0171361	6.25937e-06		-2.81853	-2.48854	-4.34827	-3.21844
ENSG00000157613	CREB3L1	cAMP responsive element binding protein 3 like 1	7.90672e-08	5.52876e-05	2.88089e-08		-3.43458	-2.67846	-3.5347	-3.21591
ENSG00000162526	TSSK3	testis specific serine kinase 3	0.000110568	2.08178e-08	3.0291e-08		-2.59557	-3.53965	-3.49557	-3.21026
ENSG00000114654	EFCC1	EF-hand and coiled-coil domain containing 1	0.0529853	0.000242509	1.75441e-05		-2.06753	-3.52738	-4.03195	-3.20895
ENSG00000137463	MGARP	mitochondria localized glutamic acid rich protein	0.00964394	0.00137973	0.000166531		-2.72437	-3.20941	-3.68392	-3.2059
ENSG00000144229	THSD7B	thrombospondin type 1 domain containing 7B	0.00443087	0.000202843	0.000415205		-2.80621	-3.47893	-3.30973	-3.19829
ENSG00000127074	RGS13	regulator of G protein signaling 13	0.0158556	0.0190347	0.00168923		-3.01913	-2.89694	-3.66249	-3.19285
ENSG00000163568	AIM2	absent in melanoma 2	5.71349e-05	1.24532e-05	1.30931e-05		-3.04992	-3.2649	-3.23712	-3.18398
ENSG00000185291	IL3RA	interleukin 3 receptor subunit alpha	8.19129e-09	1.32305e-08	5.46063e-13		-2.97549	-2.95135	-3.62487	-3.1839
ENSG00000101958	GLRA2	glycine receptor alpha 2	0.00444762	0.00477357	0.0150796		-3.38087	-3.30036	-2.87001	-3.18375
ENSG00000184838	PRR16	proline rich 16	9.23486e-08	9.15808e-08	1.19294e-09		-3.06042	-3.07044	-3.41589	-3.18225
ENSG00000145757	SPATA9	spermatogenesis associated 9	0.00011718	0.000180728	2.94621e-05		-3.15399	-3.0527	-3.33451	-3.1804
ENSG00000164106	SCRG1	stimulator of chondrogenesis 1	6.8401e-05	0.00219406	0.00452368		-3.75961	-2.98641	-2.7827	-3.17624
ENSG00000284484	AC025287.4	novel protein similar to cytoplasmic polyadenylated homeobox like CPHXL	0.00128102	0.0023756	0.000133797		-3.09871	-2.90752	-3.51034	-3.17219
ENSG00000164440	TXLNB	taxilin beta	0.00107932	1.00913e-05	1.0272e-05		-2.66975	-3.43113	-3.40531	-3.16873
ENSG00000198300	PEG3	paternally expressed 3	0.0136382	0.00947379	0.0101138		-3.1306	-3.21254	-3.15874	-3.16729
ENSG00000160539	PLPP7	phospholipid phosphatase 7 (inactive)	2.14404e-06	1.92345e-06	1.94933e-06		-3.15935	-3.17947	-3.1605	-3.16644
ENSG00000066405	CLDN18	claudin 18	0.000886013	4.92405e-06	0.000756295		-2.88344	-3.72796	-2.864	-3.15847
ENSG00000102230	PCYT1B	phosphate cytidylyltransferase 1, choline, beta	0.00114669	0.000288848	2.52444e-05		-2.85848	-3.09594	-3.51645	-3.15696
ENSG00000157554	ERG	ETS transcription factor ERG	1.48403e-07	1.0152e-05	8.40712e-07		-3.37319	-2.91103	-3.18486	-3.15636
ENSG00000182389	CACNB4	calcium voltage-gated channel auxiliary subunit beta 4	0.00108331	1.90781e-05	1.43828e-07		-2.535	-3.16336	-3.76807	-3.15548
ENSG00000171495	MROH2B	maestro heat like repeat family member 2B	0.0476046	0.0780017	0.0595498		-3.35523	-2.98311	-3.12294	-3.15376
ENSG00000138080	EMILIN1	elastin microfibril interfacer 1	1.06436e-06	6.9515e-05	5.43473e-07		-3.30388	-2.76433	-3.37454	-3.14759
ENSG00000171502	COL24A1	collagen type XXIV alpha 1 chain	0.000172723	5.1139e-09	1.64567e-05		-2.63321	-3.84629	-2.93017	-3.13656
ENSG00000144810	COL8A1	collagen type VIII alpha 1 chain	1.55053e-06	8.01561e-06	2.6531e-05		-3.32708	-3.13191	-2.94711	-3.13537
ENSG00000124749	COL21A1	collagen type XXI alpha 1 chain	0.0101596	0.00353034	0.00738496		-3.02634	-3.32106	-3.05579	-3.1344
ENSG00000078053	AMPH	amphiphysin	0.000321951	0.000107386	0.000125773		-3.03323	-3.20307	-3.16152	-3.1326
ENSG00000172247	C1QTNF4	C1q and TNF related 4	0.01034	8.82614e-05	4.04146e-05		-2.41661	-3.42424	-3.54869	-3.12985
ENSG00000101188	NTSR1	neurotensin receptor 1	0.000210072	0.00931288	0.0664896		-4.1439	-3.01484	-2.2181	-3.12561
ENSG00000155011	DKK2	dickkopf WNT signaling pathway inhibitor 2	2.29898e-07	0.000107775	7.90554e-05		-3.65405	-2.84105	-2.87739	-3.12416
ENSG00000178031	ADAMTSL1	ADAMTS like 1	1.5005e-06	8.73141e-05	3.8691e-06		-3.3465	-2.80187	-3.21744	-3.12193
ENSG00000285437	POLR2J3	RNA polymerase II subunit J3	2.02358e-06	7.47692e-10	3.86027e-11		-2.6113	-3.27412	-3.47436	-3.11993
ENSG00000184058	TBX1	T-box transcription factor 1	0.000182672	0.000937116	0.0522314		-3.8249	-3.39986	-2.12031	-3.11503
ENSG00000214787	MS4A4E	membrane spanning 4-domains A4E	0.000594883	0.00187712	0.000555318		-3.22677	-2.92915	-3.18778	-3.11457
ENSG00000122194	PLG	plasminogen	0.00356785	0.000602695	0.0414499		-3.26862	-3.66824	-2.4007	-3.11252
ENSG00000134853	PDGFRA	platelet derived growth factor receptor alpha	0.000121436	0.00515583	0.000784576		-3.54917	-2.66445	-3.10853	-3.10738
ENSG00000165682	CLEC1B	C-type lectin domain family 1 member B	0.00191124	0.0601821	0.00796382		-3.70172	-2.43194	-3.1808	-3.10482
ENSG00000179083	FAM133A	family with sequence similarity 133 member A	0.00953021	0.0148121	0.000180173		-2.84132	-2.64295	-3.82036	-3.10154
ENSG00000163297	ANTXR2	ANTXR cell adhesion molecule 2	2.26437e-09	3.80309e-06	2.42758e-07		-3.46557	-2.78228	-3.05433	-3.10072
ENSG00000127324	TSPAN8	tetraspanin 8	0.0632037	0.00654251	0.000900825		-2.34362	-3.18404	-3.76973	-3.09913
ENSG00000180730	SHISA2	shisa family member 2	0.000405946	0.00100308	0.000518218		-3.20597	-2.97574	-3.10645	-3.09605
ENSG00000168386	FILIP1L	filamin A interacting protein 1 like	2.77367e-12	8.63583e-05	2.91564e-08		-3.82979	-2.31984	-3.13467	-3.09477
ENSG00000188626	GOLGA8M	golgin A8 family member M	0.000956004	0.0556826	0.0020253		-3.6268	-2.28129	-3.35861	-3.0889
ENSG00000129988	LBP	lipopolysaccharide binding protein	0.0703241	0.000958543	0.00365886		-2.27485	-3.69662	-3.28945	-3.08697
ENSG00000137273	FOXF2	forkhead box F2	0.000160045	5.14448e-07	2.66708e-07		-2.58857	-3.27978	-3.34297	-3.07044
ENSG00000044524	EPHA3	EPH receptor A3	0.000389846	5.33655e-06	0.0057268		-3.04067	-3.75436	-2.40133	-3.06545
ENSG00000137265	IRF4	interferon regulatory factor 4	0.00130188	0.00042628	0.00514123		-3.13629	-3.34567	-2.71204	-3.06467
ENSG00000153707	PTPRD	protein tyrosine phosphatase receptor type D	0.00428133	0.00148736	0.00159428		-2.91946	-3.14587	-3.11081	-3.05871
ENSG00000170890	PLA2G1B	phospholipase A2 group IB	0.0683838	0.0287939	0.00069946		-2.43601	-2.75159	-3.9601	-3.04923
ENSG00000091844	RGS17	regulator of G protein signaling 17	4.94402e-10	4.77751e-14	8.11786e-16		-2.66489	-3.14909	-3.33012	-3.04803
ENSG00000118094	TREH	trehalase	0.00284896	9.00323e-05	0.000295488		-2.69538	-3.33696	-3.10676	-3.04637
ENSG00000205502	C2CD4B	C2 calcium dependent domain containing 4B	0.00540464	0.0922534	9.66238e-06		-2.94117	-1.87167	-4.3236	-3.04548
ENSG00000169906	S100G	S100 calcium binding protein G	0.012041	0.0215199	0.00216752		-2.98086	-2.73632	-3.40969	-3.04229
ENSG00000170262	MRAP	melanocortin 2 receptor accessory protein	0.0156914	0.00105858	0.00347448		-2.68377	-3.3699	-3.05607	-3.03658
ENSG00000136573	BLK	BLK proto-oncogene, Src family tyrosine kinase	0.0452574	0.00342349	0.00191218		-2.41407	-3.27329	-3.42019	-3.03585
ENSG00000166863	TAC3	tachykinin precursor 3	0.0725467	0.0432408	0.0174609		-2.76155	-2.97321	-3.36529	-3.03335
ENSG00000138079	SLC3A1	solute carrier family 3 member 1	0.0267026	0.000798312	0.000125773		-2.29738	-3.19433	-3.56786	-3.01986
ENSG00000175857	GAPT	GRB2 binding adaptor protein, transmembrane	0.00124107	2.70768e-05	2.80109e-05		-2.60639	-3.23058	-3.20783	-3.01493
ENSG00000140955	ADAD2	adenosine deaminase domain containing 2	0.046216	0.0567926	0.0043328		-2.79067	-2.64107	-3.61067	-3.01414
ENSG00000143387	CTSK	cathepsin K	9.13475e-10	5.02089e-05	5.65399e-06		-3.65938	-2.56179	-2.8121	-3.01109
ENSG00000163072	NOSTRIN	nitric oxide synthase trafficking	8.57624e-18	1.22843e-16	1.52007e-17		-3.0382	-2.9527	-3.02442	-3.00511
ENSG00000142494	SLC47A1	solute carrier family 47 member 1	2.21929e-05	0.00224928	4.98585e-07		-3.09554	-2.31826	-3.57116	-2.99499
ENSG00000152661	GJA1	gap junction protein alpha 1	5.82195e-05	3.55289e-05	0.000370156		-3.08244	-3.1462	-2.73908	-2.98924
ENSG00000161180	CCDC116	coiled-coil domain containing 116	0.000380932	8.18731e-05	3.25622e-05		-2.79354	-3.01621	-3.14155	-2.98377
ENSG00000152760	TCTEX1D1	Tctex1 domain containing 1	0.00706123	0.000963489	0.0187245		-2.94131	-3.43492	-2.54552	-2.97391
ENSG00000079931	MOXD1	monooxygenase DBH like 1	6.32326e-06	1.4168e-05	5.32894e-05		-3.10578	-3.00666	-2.80181	-2.97142
ENSG00000095627	TDRD1	tudor domain containing 1	0.0112506	0.0315313	0.0479719		-3.35563	-2.88213	-2.67647	-2.97141
ENSG00000131477	RAMP2	receptor activity modifying protein 2	5.24682e-12	4.53854e-10	3.45722e-13		-2.9942	-2.75657	-3.14637	-2.96571
ENSG00000139351	SYCP3	synaptonemal complex protein 3	8.37255e-06	8.73141e-05	1.42233e-05		-3.09681	-2.77877	-3.01441	-2.96333
ENSG00000140807	NKD1	NKD inhibitor of WNT signaling pathway 1	2.24158e-05	3.67214e-10	5.1672e-07		-2.49404	-3.50583	-2.87844	-2.95944
ENSG00000142552	RCN3	reticulocalbin 3	8.97346e-10	1.51745e-07	3.71629e-10		-3.06329	-2.68784	-3.12704	-2.95939
ENSG00000129467	ADCY4	adenylate cyclase 4	2.18584e-06	4.36309e-06	2.59608e-07		-2.90793	-2.83992	-3.12588	-2.95791
ENSG00000206052	DOK6	docking protein 6	8.64299e-05	5.54717e-05	1.94933e-06		-2.77648	-2.82244	-3.24579	-2.94824
ENSG00000149090	PAMR1	peptidase domain containing associated with muscle regeneration 1	6.91528e-08	1.99648e-05	0.000188125		-3.48096	-2.84577	-2.51449	-2.94707
ENSG00000263264	AC119396.1		0.00490981	3.55969e-06	3.55843e-07		-2.14773	-3.21093	-3.46437	-2.94101
ENSG00000152430	BOLL	boule homolog, RNA binding protein	0.0233122	0.000174237	0.00044115		-2.24332	-3.3743	-3.17431	-2.93064
ENSG00000108381	ASPA	aspartoacylase	0.000285598	0.0435038	0.0138754		-3.82945	-2.28361	-2.67364	-2.9289
ENSG00000250374	TRIM75P	tripartite motif containing 75, pseudogene	0.039843	0.0116304	0.0381003		-2.80492	-3.22772	-2.74903	-2.92722
ENSG00000164398	ACSL6	acyl-CoA synthetase long chain family member 6	0.094553	0.00713258	0.00168515		-2.13789	-3.1098	-3.53181	-2.9265
ENSG00000108405	P2RX1	purinergic receptor P2X 1	0.00226595	0.001135	0.00160968		-2.88366	-2.99572	-2.89921	-2.9262
ENSG00000161940	BCL6B	BCL6B transcription repressor	1.66988e-06	1.06547e-05	1.05405e-06		-2.97716	-2.77661	-3.0192	-2.92432
ENSG00000108387	SEPTIN4	septin 4	4.06957e-12	9.18152e-10	4.27377e-12		-3.01515	-2.71941	-3.02138	-2.91865
ENSG00000117501	MROH9		0.0041704	0.00740519	0.0101204		-3.10543	-2.8828	-2.76406	-2.91743
ENSG00000213246	SUPT4H1	SPT4 homolog, DSIF elongation factor subunit	0.0457356	0.0185006	0.023074		-2.74548	-3.04517	-2.94298	-2.91121
ENSG00000179144	GIMAP7	GTPase, IMAP family member 7	9.1563e-07	2.66665e-05	5.47562e-06		-3.11076	-2.71964	-2.89624	-2.90888
ENSG00000237353	PATE4	prostate and testis expressed 4	0.0620464	0.0326529	0.0127983		-2.63873	-2.868	-3.21654	-2.90776
ENSG00000027644	INSRR	insulin receptor related receptor	0.0112506	0.0120271	8.09146e-06		-2.44553	-2.38456	-3.88598	-2.90536
ENSG00000152207	CYSLTR2	cysteinyl leukotriene receptor 2	9.86702e-05	0.000251084	1.37246e-05		-2.87788	-2.7059	-3.13004	-2.90461
ENSG00000143341	HMCN1	hemicentin 1	0.000133535	2.15767e-05	3.12101e-05		-2.75109	-3.00093	-2.93063	-2.89421
ENSG00000151572	ANO4	anoctamin 4	0.0134302	2.32134e-05	0.000548592		-2.24476	-3.51041	-2.92636	-2.89384
ENSG00000130224	LRCH2	leucine rich repeats and calponin homology domain containing 2	3.93161e-06	0.00992431	0.00320318		-3.82483	-2.2936	-2.56069	-2.89304
ENSG00000111341	MGP	matrix Gla protein	3.34041e-05	0.00187294	0.00351955		-3.46958	-2.68235	-2.5167	-2.88954
ENSG00000204442	FAM155A	family with sequence similarity 155 member A	9.80457e-05	0.00203861	0.000669869		-3.22831	-2.60957	-2.82934	-2.88908
ENSG00000116703	PDC	phosducin	0.00343296	8.86541e-05	0.00461994		-2.69909	-3.39131	-2.56176	-2.88405
ENSG00000109047	RCVRN	recoverin	0.000554192	0.0127581	0.00242528		-3.27682	-2.47384	-2.89273	-2.88113
ENSG00000212126	TAS2R50	taste 2 receptor member 50	0.0924357	0.0250627	0.0244128		-2.51967	-3.06531	-3.05526	-2.88008
ENSG00000117425	PTCH2	patched 2	0.000372264	3.19663e-05	3.89083e-08		-2.40883	-2.73815	-3.48268	-2.87655
ENSG00000006283	CACNA1G	calcium voltage-gated channel subunit alpha1 G	0.000789628	0.00392717	5.03143e-07		-2.6407	-2.28291	-3.7022	-2.87527
ENSG00000112320	SOBP	sine oculis binding protein homolog	4.6577e-05	6.97368e-05	1.35191e-05		-2.84879	-2.77848	-2.99146	-2.87291
ENSG00000166086	JAM3	junctional adhesion molecule 3	1.15717e-05	1.50682e-07	1.58647e-05		-2.73341	-3.19847	-2.67981	-2.87056
ENSG00000174469	CNTNAP2	contactin associated protein 2	0.0632399	0.00897317	0.0123244		-2.41616	-3.16836	-3.02002	-2.86818
ENSG00000127364	TAS2R4	taste 2 receptor member 4	2.62204e-05	8.39575e-08	1.9259e-07		-2.5074	-3.08538	-2.99984	-2.86421
ENSG00000165076	PRSS37	serine protease 37	0.022322	0.00654145	1.31936e-05		-2.24983	-2.5505	-3.77945	-2.85993
ENSG00000118473	SGIP1	SH3GL interacting endocytic adaptor 1	2.52829e-05	0.000424202	0.00103497		-3.23815	-2.75922	-2.57705	-2.85814
ENSG00000187714	SLC18A3	solute carrier family 18 member A3	0.0308709	0.0697006	0.0680773		-3.18528	-2.68986	-2.67757	-2.8509
ENSG00000153162	BMP6	bone morphogenetic protein 6	0.00037272	0.00175483	0.000126237		-2.91146	-2.57501	-3.06327	-2.84991
ENSG00000171016	PYGO1	pygopus family PHD finger 1	0.000179881	4.42942e-05	0.000204229		-2.79949	-2.99792	-2.73969	-2.8457
ENSG00000163071	SPATA18	spermatogenesis associated 18	0.000318377	0.000120528	7.54692e-06		-2.62986	-2.75902	-3.14116	-2.84335
ENSG00000081189	MEF2C	myocyte enhancer factor 2C	9.06621e-14	7.14164e-11	7.36629e-14		-2.93987	-2.62478	-2.95387	-2.83951
ENSG00000183682	BMP8A	bone morphogenetic protein 8a	4.29973e-06	1.52627e-06	1.25916e-06		-2.75722	-2.86677	-2.87291	-2.8323
ENSG00000163132	MSX1	msh homeobox 1	8.23741e-06	0.0531194	0.0216353		-4.17509	-2.01142	-2.30737	-2.83129
ENSG00000124479	NDP	norrin cystine knot growth factor NDP	0.0282034	0.0552599	0.0127346		-2.87019	-2.50614	-3.10689	-2.82774
ENSG00000135919	SERPINE2	serpin family E member 2	0.00254294	0.000240317	2.18056e-06		-2.3406	-2.73501	-3.40621	-2.82728
ENSG00000166800	LDHAL6A	lactate dehydrogenase A like 6A	0.0012177	0.000563368	0.00288593		-2.87058	-2.98778	-2.61967	-2.82601
ENSG00000159723	AGRP	agouti related neuropeptide	0.00519048	9.10467e-05	2.86395e-05		-2.31454	-2.99814	-3.16065	-2.82444
ENSG00000164485	IL22RA2	interleukin 22 receptor subunit alpha 2	0.0271346	0.0757488	0.0217396		-2.99377	-2.47107	-3.00384	-2.82289
ENSG00000110076	NRXN2	neurexin 2	0.00302997	0.000888115	0.000844485		-2.6682	-2.89717	-2.89324	-2.81954
ENSG00000140479	PCSK6	proprotein convertase subtilisin/kexin type 6	0.00327422	4.44616e-06	5.43473e-07		-2.09633	-3.0477	-3.2753	-2.80644
ENSG00000144218	AFF3	AF4/FMR2 family member 3	0.000827779	0.00592959	0.0383063		-3.39487	-2.82577	-2.18411	-2.80159
ENSG00000139329	LUM	lumican	0.00132479	0.00802547	0.0102633		-3.18932	-2.65499	-2.5566	-2.8003
ENSG00000157510	AFAP1L1	actin filament associated protein 1 like 1	9.75466e-08	7.79529e-06	8.53315e-09		-2.86512	-2.46872	-3.06294	-2.79893
ENSG00000127329	PTPRB	protein tyrosine phosphatase receptor type B	5.13216e-11	8.39575e-08	4.08779e-07		-3.17021	-2.66975	-2.53346	-2.79114
ENSG00000163751	CPA3	carboxypeptidase A3	0.00106441	0.0110001	0.0351098		-3.39944	-2.69497	-2.27778	-2.79073
ENSG00000164604	GPR85	G protein-coupled receptor 85	0.00373275	5.67627e-05	0.00012377		-2.3548	-3.07603	-2.9366	-2.78914
ENSG00000181722	ZBTB20	zinc finger and BTB domain containing 20	4.37791e-07	1.36451e-07	3.33849e-11		-2.52514	-2.6258	-3.20212	-2.78435
ENSG00000113389	NPR3	natriuretic peptide receptor 3	0.00650241	0.00216097	4.36812e-05		-2.39349	-2.60779	-3.3432	-2.78149
ENSG00000163106	HPGDS	hematopoietic prostaglandin D synthase	0.00279408	0.00120355	0.000287517		-2.60171	-2.73644	-3.00576	-2.7813
ENSG00000101955	SRPX	sushi repeat containing protein X-linked	5.00728e-10	1.99648e-05	9.17183e-06		-3.38042	-2.44409	-2.51583	-2.78011
ENSG00000174123	TLR10	toll like receptor 10	0.0189418	0.00136251	9.67297e-05		-2.1942	-2.81667	-3.32853	-2.7798
ENSG00000129048	ACKR4	atypical chemokine receptor 4	2.29751e-07	0.000129918	5.6572e-07		-3.03713	-2.34848	-2.94633	-2.77731
ENSG00000099834	CDHR5	cadherin related family member 5	0.000373176	1.2477e-05	2.6221e-06		-2.42208	-2.86952	-3.03331	-2.77497
ENSG00000176029	C11orf16		0.0916563	0.000453212	0.0158097		-2.017	-3.6762	-2.63129	-2.77483
ENSG00000182916	TCEAL7	transcription elongation factor A like 7	0.000209438	0.000814571	0.0021031		-3.03237	-2.74784	-2.53499	-2.77174
ENSG00000117707	PROX1	prospero homeobox 1	0.0219494	0.00120161	0.00984425		-2.44318	-3.23745	-2.63117	-2.7706
ENSG00000146250	PRSS35	serine protease 35	0.0813974	0.0209518	0.00900758		-2.30254	-2.85003	-3.14735	-2.76664
ENSG00000189099	PRSS48	serine protease 48	0.0127843	0.00749347	0.000121261		-2.40913	-2.50912	-3.37907	-2.76577
ENSG00000120156	TEK	TEK receptor tyrosine kinase	6.23371e-08	1.24809e-07	8.10635e-07		-2.8524	-2.80411	-2.6304	-2.7623
ENSG00000151790	TDO2	tryptophan 2,3-dioxygenase	4.13879e-05	0.0226209	0.000397465		-3.35509	-1.99637	-2.9216	-2.75769
ENSG00000170092	SPDYE5	speedy/RINGO cell cycle regulator family member E5	1.07585e-07	2.12821e-09	4.40923e-11		-2.49299	-2.7722	-3.00107	-2.75542
ENSG00000204262	COL5A2	collagen type V alpha 2 chain	1.48565e-06	7.93938e-05	5.17163e-05		-3.06353	-2.57579	-2.61963	-2.75298
ENSG00000170624	SGCD	sarcoglycan delta	5.67818e-09	1.4168e-05	4.51562e-06		-3.18922	-2.48044	-2.58359	-2.75108
ENSG00000187479	C11orf96		4.38524e-05	0.0200388	0.000652093		-3.36271	-2.04086	-2.83976	-2.74777
ENSG00000161281	COX7A1	cytochrome c oxidase subunit 7A1	8.89785e-10	2.30135e-07	9.05682e-11		-2.81717	-2.44792	-2.96011	-2.74174
ENSG00000172403	SYNPO2	synaptopodin 2	4.37478e-06	0.0176311	0.00266694		-3.66499	-2.04955	-2.50373	-2.73943
ENSG00000198796	ALPK2	alpha kinase 2	0.000223972	0.0235078	0.000947067		-3.23093	-2.08779	-2.89076	-2.73649
ENSG00000178860	MSC	musculin	0.000187164	0.0641208	0.000301516		-3.27875	-1.76794	-3.14063	-2.72911
ENSG00000141449	GREB1L	GREB1 like retinoic acid receptor coactivator	3.7168e-07	0.0199469	0.00198835		-3.80707	-1.92601	-2.45107	-2.72805
ENSG00000109684	CLNK	cytokine dependent hematopoietic cell linker	0.00443087	0.0123332	0.000515934		-2.69292	-2.36939	-3.12084	-2.72772
ENSG00000148541	FAM13C	family with sequence similarity 13 member C	4.04049e-05	1.64822e-05	3.32946e-05		-2.68112	-2.79194	-2.68275	-2.7186
ENSG00000061337	LZTS1	leucine zipper tumor suppressor 1	1.4996e-06	1.6471e-05	1.1374e-05		-2.87981	-2.62444	-2.65016	-2.71814
ENSG00000234511	C5orf58		0.00313921	0.00091512	0.022577		-2.84479	-3.08172	-2.22362	-2.71671
ENSG00000171115	GIMAP8	GTPase, IMAP family member 8	3.7356e-09	8.40561e-08	2.41675e-06		-2.96578	-2.74326	-2.44052	-2.71652
ENSG00000188152	NUTM2G		0.000107317	1.5929e-06	7.1736e-08		-2.32441	-2.7712	-3.04995	-2.71519
ENSG00000197467	COL13A1	collagen type XIII alpha 1 chain	0.0699616	2.97765e-05	0.00410347		-1.82256	-3.6883	-2.62717	-2.71268
ENSG00000196169	KIF19	kinesin family member 19	0.0476251	0.000493334	0.0104297		-2.13704	-3.40664	-2.58168	-2.70846
ENSG00000113555	PCDH12	protocadherin 12	3.07667e-19	1.518e-19	1.61228e-25		-2.56678	-2.59039	-2.95048	-2.70255
ENSG00000160013	PTGIR	prostaglandin I2 receptor	6.12313e-08	8.63583e-05	3.71643e-07		-2.99348	-2.26926	-2.83375	-2.69883
ENSG00000184434	LRRC19	leucine rich repeat containing 19	0.0340787	0.000845167	8.21006e-05		-1.9798	-2.84431	-3.26506	-2.69639
ENSG00000176678	FOXL1	forkhead box L1	0.0120185	0.0685277	0.0108925		-2.95482	-2.22084	-2.91073	-2.69546
ENSG00000285868	AC008676.3	Novel protein	0.0277034	0.0608002	0.0295752		-2.85491	-2.47161	-2.75094	-2.69249
ENSG00000101280	ANGPT4	angiopoietin 4	6.51473e-06	0.0534559	0.0133932		-3.88391	-1.88678	-2.29557	-2.68875
ENSG00000188992	LIPI	lipase I	0.0254118	0.000958543	0.0174028		-2.38244	-3.24562	-2.43642	-2.68816
ENSG00000109705	NKX3-2	NK3 homeobox 2	0.0124735	0.0651699	0.0189122		-3.00832	-2.27939	-2.77164	-2.68645
ENSG00000037280	FLT4	fms related receptor tyrosine kinase 4	0.000269098	9.90861e-06	9.89055e-07		-2.33238	-2.74498	-2.98134	-2.68623
ENSG00000270011	ZNF559-ZNF177	ZNF559-ZNF177 readthrough	0.00334009	0.0028578	1.88247e-06		-2.31601	-2.30747	-3.42686	-2.68344
ENSG00000188649	CC2D2B		3.75338e-08	5.6693e-07	3.65339e-07		-2.81025	-2.60059	-2.6327	-2.68118
ENSG00000121895	TMEM156	transmembrane protein 156	0.0039111	0.00124562	0.00206042		-2.57554	-2.7842	-2.65927	-2.673
ENSG00000165995	CACNB2	calcium voltage-gated channel auxiliary subunit beta 2	2.99237e-07	1.78465e-06	5.90896e-09		-2.62032	-2.47124	-2.92214	-2.67123
ENSG00000095370	SH2D3C	SH2 domain containing 3C	7.07527e-12	1.06094e-09	1.62819e-12		-2.72631	-2.47571	-2.80713	-2.66971
ENSG00000163352	LENEP	lens epithelial protein	0.0592412	0.000341805	1.5594e-06		-1.67762	-2.7789	-3.54854	-2.66835
ENSG00000162374	ELAVL4	ELAV like RNA binding protein 4	0.0731557	0.00275147	0.023817		-2.17745	-3.27594	-2.5516	-2.66833
ENSG00000078098	FAP	fibroblast activation protein alpha	0.00323719	0.0163462	0.0220482		-3.0747	-2.52305	-2.39912	-2.66562
ENSG00000106511	MEOX2	mesenchyme homeobox 2	0.0559312	0.0576883	0.0546507		-2.71402	-2.63715	-2.63611	-2.66243
ENSG00000147138	GPR174	G protein-coupled receptor 174	0.0162762	0.00619669	0.00188617		-2.40261	-2.64505	-2.93129	-2.65965
ENSG00000152784	PRDM8	PR/SET domain 8	0.000283231	0.00175772	0.00305397		-2.95804	-2.57338	-2.43721	-2.65621
ENSG00000219438	TAFA5	TAFA chemokine like family member 5	0.00015203	0.00714032	4.74125e-05		-2.85927	-2.09957	-3.00242	-2.65375
ENSG00000187800	PEAR1	platelet endothelial aggregation receptor 1	2.96579e-05	5.40626e-05	1.91676e-05		-2.66967	-2.58438	-2.70346	-2.6525
ENSG00000101440	ASIP	agouti signaling protein	0.00020521	0.00060555	0.00294517		-2.90437	-2.68808	-2.36332	-2.65192
ENSG00000221866	PLXNA4	plexin A4	0.0189595	0.000466691	0.0111011		-2.31542	-3.22652	-2.41067	-2.65087
ENSG00000188536	HBA2	hemoglobin subunit alpha 2	0.000620081	0.00209061	0.000275371		-2.70586	-2.43496	-2.80442	-2.64841
ENSG00000144406	UNC80	unc-80 homolog, NALCN channel complex subunit	0.0575385	0.0108016	0.00969816		-2.25697	-2.83861	-2.84892	-2.64817
ENSG00000188263	IL17REL	interleukin 17 receptor E like	0.0082456	0.0123295	0.0172208		-2.80406	-2.63156	-2.50553	-2.64705
ENSG00000129204	USP6	ubiquitin specific peptidase 6	0.00977892	0.0013236	5.1813e-08		-1.95388	-2.31633	-3.66953	-2.64658
ENSG00000115138	POMC	proopiomelanocortin	0.025082	0.033514	0.000678341		-2.37987	-2.22944	-3.32033	-2.64321
ENSG00000130635	COL5A1	collagen type V alpha 1 chain	5.22886e-05	0.000568122	3.46298e-05		-2.75514	-2.38028	-2.78492	-2.64011
ENSG00000116183	PAPPA2	pappalysin 2	0.012674	0.0112835	0.00423944		-2.556	-2.545	-2.80683	-2.63594
ENSG00000212807	OR2A42	olfactory receptor family 2 subfamily A member 42	0.0308073	0.00119862	0.00253347		-2.14997	-2.96813	-2.77884	-2.63231
ENSG00000152969	JAKMIP1	janus kinase and microtubule interacting protein 1	0.0456178	0.0982844	0.0722311		-2.87491	-2.42726	-2.57253	-2.6249
ENSG00000145936	KCNMB1	potassium calcium-activated channel subfamily M regulatory beta subunit 1	1.38354e-06	0.0091201	0.000221637		-3.31792	-1.938	-2.61247	-2.6228
ENSG00000152086	TUBA3E	tubulin alpha 3e	0.0340787	0.0919803	0.0607351		-2.92665	-2.36864	-2.56582	-2.62037
ENSG00000186105	LRRC70	leucine rich repeat containing 70	0.0120083	0.0046859	0.00348517		-2.46303	-2.66613	-2.7204	-2.61652
ENSG00000010932	FMO1	flavin containing dimethylaniline monoxygenase 1	1.07053e-05	0.0250387	0.00333721		-3.49032	-1.92706	-2.4222	-2.61319
ENSG00000284874	AC000093.1	novel transcript	0.00131263	0.00271423	0.000110434		-2.54524	-2.36406	-2.92626	-2.61185
ENSG00000164741	DLC1	DLC1 Rho GTPase activating protein	2.29685e-07	4.66671e-05	2.35175e-05		-2.95783	-2.40271	-2.47035	-2.6103
ENSG00000169203	NPIPB12	nuclear pore complex interacting protein family member B12	8.95364e-07	2.17276e-08	3.52639e-09		-2.37842	-2.66264	-2.77908	-2.60671
ENSG00000112619	PRPH2	peripherin 2	2.62307e-05	2.51848e-05	0.000444182		-2.73876	-2.7394	-2.32429	-2.60082
ENSG00000171056	SOX7	SRY-box transcription factor 7	2.05936e-07	6.61214e-07	4.15299e-10		-2.48961	-2.40175	-2.90957	-2.60031
ENSG00000104321	TRPA1	transient receptor potential cation channel subfamily A member 1	0.000358011	0.00770707	0.000740516		-2.87288	-2.21907	-2.69968	-2.59721
ENSG00000110900	TSPAN11	tetraspanin 11	0.000649105	0.000170731	4.87033e-06		-2.32631	-2.50091	-2.95461	-2.59394
ENSG00000140749	IGSF6	immunoglobulin superfamily member 6	1.11207e-10	8.96032e-09	1.23995e-08		-2.77154	-2.5189	-2.49019	-2.59354
ENSG00000147614	ATP6V0D2	ATPase H+ transporting V0 subunit d2	0.0278118	0.0456918	0.0341113		-2.72657	-2.47643	-2.57231	-2.59177
ENSG00000159674	SPON2	spondin 2	4.87286e-10	1.38579e-08	4.27115e-14		-2.49891	-2.31265	-2.96338	-2.59165
ENSG00000154589	LY96	lymphocyte antigen 96	1.05702e-06	8.12205e-05	5.17163e-05		-2.90216	-2.41115	-2.45523	-2.58951
ENSG00000175356	SCUBE2	signal peptide, CUB domain and EGF like domain containing 2	2.39611e-08	7.47331e-06	0.00077848		-3.14336	-2.6104	-2.01196	-2.58858
ENSG00000165617	DACT1	dishevelled binding antagonist of beta catenin 1	5.62796e-06	0.000484785	2.00658e-07		-2.66234	-2.11233	-2.98921	-2.58796
ENSG00000198768	APCDD1L	APC down-regulated 1 like	1.54993e-05	0.00871912	0.000331055		-3.11228	-2.01658	-2.63115	-2.58667
ENSG00000164304	CAGE1	cancer antigen 1	0.00889078	0.053203	0.0235581		-2.95052	-2.2582	-2.54301	-2.58391
ENSG00000135218	CD36	CD36 molecule	0.0602011	0.000177477	3.75252e-05		-1.64257	-2.92791	-3.17002	-2.58017
ENSG00000174749	FAM241A	family with sequence similarity 241 member A	1.11845e-05	4.44616e-06	4.71905e-06		-2.52128	-2.61927	-2.59578	-2.57878
ENSG00000174429	ABRA	actin binding Rho activating protein	0.0551087	0.0723975	0.068437		-2.70788	-2.50858	-2.5167	-2.57772
ENSG00000257949	TEN1	TEN1 subunit of CST complex	0.0065508	0.0132428	0.00954986		-2.71393	-2.47095	-2.5452	-2.57669
ENSG00000126467	TSKS	testis specific serine kinase substrate	0.0172104	0.0118349	0.0295096		-2.6311	-2.70373	-2.37538	-2.57007
ENSG00000164116	GUCY1A1	guanylate cyclase 1 soluble subunit alpha 1	1.79752e-05	0.000487163	0.000919568		-2.93989	-2.4449	-2.32492	-2.5699
ENSG00000150783	TEX12	testis expressed 12	0.0274851	0.0531706	0.0410741		-2.75116	-2.43585	-2.52039	-2.56913
ENSG00000165379	LRFN5	leucine rich repeat and fibronectin type III domain containing 5	0.00483061	0.0717322	0.000514024		-2.70806	-1.81271	-3.17281	-2.56453
ENSG00000249992	TMEM158	transmembrane protein 158 (gene/pseudogene)	0.000208442	0.0286652	0.00170746		-3.10923	-1.93846	-2.64232	-2.56334
ENSG00000276302	AL021997.3		0.0550703	0.0670792	0.0218527		-2.51231	-2.37077	-2.80182	-2.56163
ENSG00000173200	PARP15	poly(ADP-ribose) polymerase family member 15	0.00148711	0.000657883	0.000477345		-2.46668	-2.58185	-2.62553	-2.55802
ENSG00000255837	TAS2R20	taste 2 receptor member 20	2.52817e-05	9.80537e-07	3.5275e-09		-2.21782	-2.50851	-2.92508	-2.55047
ENSG00000090554	FLT3LG	fms related receptor tyrosine kinase 3 ligand	0.00585385	0.00799927	0.000253069		-2.40184	-2.28527	-2.96356	-2.55022
ENSG00000196338	NLGN3	neuroligin 3	0.000296169	1.90215e-05	0.000270274		-2.42991	-2.79256	-2.40833	-2.5436
ENSG00000180828	BHLHE22	basic helix-loop-helix family member e22	0.00356191	0.0170105	0.0300091		-2.95307	-2.44126	-2.23113	-2.54182
ENSG00000153157	SYCP2L	synaptonemal complex protein 2 like	0.0337048	0.000678927	0.00489239		-2.05546	-3.02295	-2.54419	-2.54087
ENSG00000124701	APOBEC2	apolipoprotein B mRNA editing enzyme catalytic subunit 2	0.000847494	0.00020431	1.03168e-05		-2.28872	-2.47359	-2.85804	-2.54012
ENSG00000273173	SNURF	SNRPN upstream reading frame	0.0202645	0.00355999	0.00748906		-2.31706	-2.75644	-2.54203	-2.53851
ENSG00000131097	HIGD1B	HIG1 hypoxia inducible domain family member 1B	5.48227e-06	0.000325451	9.68322e-06		-2.72267	-2.23733	-2.65293	-2.53764
ENSG00000142173	COL6A2	collagen type VI alpha 2 chain	3.87605e-07	0.000169873	4.24885e-07		-2.74831	-2.11317	-2.73751	-2.533
ENSG00000269720	CCDC194		0.000201406	0.00128511	8.41847e-05		-2.6097	-2.28131	-2.7046	-2.53187
ENSG00000163453	IGFBP7	insulin like growth factor binding protein 7	9.31052e-05	0.000167376	2.44571e-05		-2.51718	-2.41624	-2.66101	-2.53148
ENSG00000214102	WEE2	WEE2 oocyte meiosis inhibiting kinase	0.0131627	0.000722041	0.000635156		-2.12606	-2.71802	-2.72951	-2.52453
ENSG00000198932	GPRASP1	G protein-coupled receptor associated sorting protein 1	3.07689e-05	0.000248588	2.69112e-05		-2.6208	-2.33239	-2.61694	-2.52338
ENSG00000075884	ARHGAP15	Rho GTPase activating protein 15	2.23816e-05	0.0066149	0.00389563		-3.17865	-2.1465	-2.24491	-2.52335
ENSG00000054938	CHRDL2	chordin like 2	0.000640308	0.0228613	0.0130345		-3.09647	-2.16146	-2.30645	-2.52146
ENSG00000177710	SLC35G5	solute carrier family 35 member G5	0.0153112	0.0235536	0.00163172		-2.40698	-2.23376	-2.91951	-2.52008
ENSG00000028277	POU2F2	POU class 2 homeobox 2	1.12154e-11	2.1705e-09	2.55721e-11		-2.61424	-2.35524	-2.58274	-2.5174
ENSG00000188783	PRELP	proline and arginine rich end leucine rich repeat protein	0.00253979	0.00968992	0.000549646		-2.54944	-2.1882	-2.80786	-2.51516
ENSG00000189013	KIR2DL4	killer cell immunoglobulin like receptor, two Ig domains and long cytoplasmic tail 4	0.00983377	0.0860162	0.0230359		-2.92995	-2.04784	-2.56011	-2.51264
ENSG00000142748	FCN3	ficolin 3	1.45826e-06	0.00384767	6.853e-05		-3.02111	-1.95371	-2.55665	-2.51049
ENSG00000132692	BCAN	brevican	0.00220549	0.0342842	0.0133628		-2.983	-2.13199	-2.41324	-2.50941
ENSG00000165837	ERICH6B		0.0664419	0.0121396	0.00106897		-1.97979	-2.47861	-3.06411	-2.5075
ENSG00000196503	ARL9	ADP ribosylation factor like GTPase 9	0.00129346	0.000374482	0.000135973		-2.33156	-2.50531	-2.64986	-2.49558
ENSG00000049192	ADAMTS6	ADAM metallopeptidase with thrombospondin type 1 motif 6	0.00244233	0.00367792	4.241e-07		-2.14657	-2.03383	-3.29925	-2.49322
ENSG00000167371	PRRT2	proline rich transmembrane protein 2	7.30319e-05	1.6471e-05	2.85732e-11		-2.05841	-2.205	-3.20688	-2.4901
ENSG00000181778	TMEM252	transmembrane protein 252	0.0539593	0.0707217	0.0620187		-2.60415	-2.4098	-2.45182	-2.48859
ENSG00000138411	HECW2	HECT, C2 and WW domain containing E3 ubiquitin protein ligase 2	2.10573e-09	9.1611e-09	5.48416e-07		-2.64241	-2.55845	-2.26326	-2.48804
ENSG00000124491	F13A1	coagulation factor XIII A chain	6.03033e-06	0.000989377	0.014031		-3.19392	-2.41086	-1.84535	-2.48338
ENSG00000230257	NFE4		0.0498086	0.0104137	0.00726903		-2.15888	-2.60275	-2.68534	-2.48232
ENSG00000087494	PTHLH	parathyroid hormone like hormone	3.0387e-07	0.000168012	0.00335104		-3.12134	-2.39634	-1.92234	-2.48001
ENSG00000284862	CCDC39	coiled-coil domain containing 39	0.00674017	0.000142728	0.000342294		-2.09068	-2.748	-2.59566	-2.47811
ENSG00000173918	C1QTNF1	C1q and TNF related 1	0.000215519	0.00483716	0.000182457		-2.67812	-2.08999	-2.66618	-2.47809
ENSG00000197261	C6orf141	chromosome 6 open reading frame 141	0.012815	0.0799763	0.0269664		-2.85515	-2.07165	-2.50717	-2.47799
ENSG00000082196	C1QTNF3	C1q and TNF related 3	3.11593e-07	4.88383e-05	0.000143732		-2.87278	-2.35172	-2.20605	-2.47685
ENSG00000139679	LPAR6	lysophosphatidic acid receptor 6	0.0085725	2.65732e-06	0.00148547		-1.95995	-3.2046	-2.25588	-2.47348
ENSG00000163508	EOMES	eomesodermin	0.000132605	0.0692166	0.0229154		-3.45213	-1.79687	-2.15495	-2.46799
ENSG00000108691	CCL2	C-C motif chemokine ligand 2	9.71447e-07	0.000668913	4.36607e-07		-2.68974	-1.95228	-2.75901	-2.46701
ENSG00000183688	RFLNB	refilin B	8.78832e-09	1.04649e-05	1.10714e-06		-2.77589	-2.21483	-2.40188	-2.4642
ENSG00000070031	SCT	secretin	0.000911115	0.0330402	0.000384624		-2.71906	-1.84332	-2.82896	-2.46378
ENSG00000136541	ERMN	ermin	0.0448832	0.0170995	0.000511405		-1.99827	-2.26416	-3.12888	-2.46377
ENSG00000011465	DCN	decorin	0.00121331	0.0250003	0.00849107		-2.91447	-2.0781	-2.37274	-2.4551
ENSG00000162267	ITIH3	inter-alpha-trypsin inhibitor heavy chain 3	2.3401e-05	0.0184295	0.00259322		-3.15718	-1.88575	-2.32217	-2.45503
ENSG00000166317	SYNPO2L	synaptopodin 2 like	0.00676832	6.05607e-06	3.93018e-05		-1.8669	-2.86988	-2.62155	-2.45278
ENSG00000156103	MMP16	matrix metallopeptidase 16	0.00626257	5.73067e-06	0.00108347		-2.00321	-3.06882	-2.28273	-2.45159
ENSG00000168229	PTGDR	prostaglandin D2 receptor	0.0131705	0.0249947	0.0139139		-2.56491	-2.30892	-2.4763	-2.45005
ENSG00000206384	COL6A6	collagen type VI alpha 6 chain	0.00318616	0.0142355	0.00910888		-2.71232	-2.26725	-2.37042	-2.45
ENSG00000119714	GPR68	G protein-coupled receptor 68	1.46092e-05	0.000945793	7.11639e-05		-2.71397	-2.136	-2.49823	-2.4494
ENSG00000163909	HEYL	hes related family bHLH transcription factor with YRPW motif like	3.6934e-06	5.14538e-05	0.000172206		-2.70165	-2.40455	-2.23853	-2.44824
ENSG00000105989	WNT2	Wnt family member 2	0.00925797	0.00270749	0.0709697		-2.60188	-2.88818	-1.84457	-2.44488
ENSG00000117834	SLC5A9	solute carrier family 5 member 9	0.00669037	0.000165813	2.36046e-06		-1.89169	-2.46156	-2.97764	-2.44363
ENSG00000169554	ZEB2	zinc finger E-box binding homeobox 2	4.01565e-06	2.19203e-05	0.000298433		-2.67794	-2.49453	-2.15154	-2.44133
ENSG00000063127	SLC6A16	solute carrier family 6 member 16	0.000276611	4.21284e-07	1.37713e-08		-1.93641	-2.55964	-2.81967	-2.43857
ENSG00000161544	CYGB	cytoglobin	7.82241e-06	0.0001572	7.50333e-07		-2.47796	-2.13744	-2.69792	-2.43777
ENSG00000126861	OMG	oligodendrocyte myelin glycoprotein	0.00326411	0.00335155	0.000289492		-2.32078	-2.27564	-2.71614	-2.43752
ENSG00000174740	PABPC5	poly(A) binding protein cytoplasmic 5	0.00918315	0.00217852	0.00112123		-2.2074	-2.48839	-2.60915	-2.43498
ENSG00000177990	DPY19L2	dpy-19 like 2	0.00211923	0.00554822	4.20986e-05		-2.30746	-2.07597	-2.90478	-2.4294
ENSG00000168065	SLC22A11	solute carrier family 22 member 11	0.0330938	0.00560415	0.0256421		-2.2543	-2.75959	-2.27321	-2.42903
ENSG00000164591	MYOZ3	myozenin 3	0.0348945	1.82539e-05	0.000408146		-1.6831	-3.04397	-2.55539	-2.42749
ENSG00000267710	EDDM13	epididymal protein 13	5.87701e-05	2.34715e-07	3.01661e-07		-2.10337	-2.59898	-2.57133	-2.42456
ENSG00000169604	ANTXR1	ANTXR cell adhesion molecule 1	1.34021e-07	1.94577e-05	2.07264e-06		-2.6451	-2.20824	-2.40654	-2.41996
ENSG00000144891	AGTR1	angiotensin II receptor type 1	0.00150333	0.0233737	0.0439141		-3.02764	-2.23009	-2.00074	-2.41949
ENSG00000215218	UBE2QL1	ubiquitin conjugating enzyme E2 Q family like 1	0.00487651	0.0496057	0.00620623		-2.71776	-1.95783	-2.58285	-2.41948
ENSG00000197245	FAM110D		0.000152256	0.00109528	0.0052474		-2.7628	-2.4072	-2.08772	-2.41924
ENSG00000130300	PLVAP	plasmalemma vesicle associated protein	1.70705e-05	0.00499468	9.75427e-07		-2.58767	-1.77533	-2.88248	-2.41516
ENSG00000181631	P2RY13	purinergic receptor P2Y13	0.0050618	0.00158389	0.0142182		-2.44849	-2.66767	-2.11744	-2.4112
ENSG00000183549	ACSM5	acyl-CoA synthetase medium chain family member 5	0.00495788	2.66665e-05	0.000811664		-2.06019	-2.83277	-2.33202	-2.40832
ENSG00000130037	KCNA5	potassium voltage-gated channel subfamily A member 5	0.0603693	0.0258087	0.0710998		-2.35393	-2.65903	-2.20192	-2.40496
ENSG00000154330	PGM5	phosphoglucomutase 5	0.0109023	0.0106424	0.00405448		-2.34993	-2.3149	-2.54749	-2.40411
ENSG00000185958	FAM186A		0.000223972	5.19798e-05	1.76533e-07		-2.12297	-2.27406	-2.81285	-2.4033
ENSG00000120669	SOHLH2	spermatogenesis and oogenesis specific basic helix-loop-helix 2	0.0556711	0.0106424	0.013928		-2.09545	-2.60412	-2.49728	-2.39895
ENSG00000162881	OXER1	oxoeicosanoid receptor 1	0.00134938	0.00461473	2.43337e-05		-2.29778	-2.03573	-2.86248	-2.39866
ENSG00000241399	CD302	CD302 molecule	2.98996e-06	1.08935e-05	0.000463425		-2.63754	-2.50976	-2.04318	-2.39683
ENSG00000138741	TRPC3	transient receptor potential cation channel subfamily C member 3	0.0169169	0.00714465	0.00454905		-2.23409	-2.42465	-2.51681	-2.39185
ENSG00000189233	NUGGC	nuclear GTPase, germinal center associated	0.00892601	0.00326826	0.0017914		-2.22362	-2.41671	-2.52902	-2.38979
ENSG00000118971	CCND2	cyclin D2	0.0875219	0.00232787	3.32946e-05		-1.52188	-2.44283	-3.19595	-2.38689
ENSG00000188158	NHS	NHS actin remodeling regulator	1.46565e-05	5.02867e-07	8.09146e-06		-2.26738	-2.57638	-2.31325	-2.38567
ENSG00000133574	GIMAP4	GTPase, IMAP family member 4	4.7931e-05	0.000234131	0.000174851		-2.51655	-2.29325	-2.32153	-2.37711
ENSG00000282757	DUXB	double homeobox B	0.0679399	0.0522807	0.0906411		-2.42566	-2.49119	-2.20531	-2.37405
ENSG00000123700	KCNJ2	potassium inwardly rectifying channel subfamily J member 2	4.1154e-08	1.95311e-07	9.12544e-07		-2.48308	-2.38097	-2.25535	-2.37313
ENSG00000186897	C1QL4	complement C1q like 4	0.0205501	0.0617358	0.0322385		-2.61363	-2.13295	-2.37269	-2.37309
ENSG00000204514	ZNF814	zinc finger protein 814	3.90351e-10	1.51546e-12	3.79611e-14		-2.15735	-2.40879	-2.55128	-2.37247
ENSG00000125735	TNFSF14	TNF superfamily member 14	0.00488365	0.0053396	0.0123511		-2.496	-2.43203	-2.18751	-2.37185
ENSG00000175206	NPPA	natriuretic peptide A	0.0391	0.0310548	0.000204229		-1.96661	-1.99514	-3.14498	-2.36891
ENSG00000115461	IGFBP5	insulin like growth factor binding protein 5	0.00221945	0.00214274	0.00636813		-2.47777	-2.44167	-2.18414	-2.36786
ENSG00000026025	VIM	vimentin	3.268e-06	0.000153547	6.52363e-10		-2.27932	-1.90068	-2.91426	-2.36475
ENSG00000174225	ARL13A	ADP ribosylation factor like GTPase 13A	0.000276013	0.00300716	1.42233e-05		-2.37934	-1.992	-2.71979	-2.36371
ENSG00000124019	FAM124B	family with sequence similarity 124 member B	0.000135462	0.0200388	0.00299673		-2.89239	-1.88468	-2.30225	-2.35977
ENSG00000166033	HTRA1	HtrA serine peptidase 1	1.70311e-06	0.00170724	9.54204e-07		-2.611	-1.80185	-2.66017	-2.35767
ENSG00000180875	GREM2	gremlin 2, DAN family BMP antagonist	6.94409e-05	0.0103658	0.0007627		-2.78656	-1.89928	-2.38659	-2.35748
ENSG00000080493	SLC4A4	solute carrier family 4 member 4	0.00122328	0.000333375	0.00015719		-2.20725	-2.38076	-2.48193	-2.35665
ENSG00000090539	CHRD	chordin	3.03507e-05	0.00203594	0.000177755		-2.64677	-2.0238	-2.3893	-2.35329
ENSG00000139220	PPFIA2	PTPRF interacting protein alpha 2	0.00513707	0.00925611	0.00317109		-2.39753	-2.21253	-2.44769	-2.35258
ENSG00000196932	TMEM26	transmembrane protein 26	0.00161335	0.000925777	0.000307434		-2.25457	-2.31468	-2.48463	-2.35129
ENSG00000067842	ATP2B3	ATPase plasma membrane Ca2+ transporting 3	0.0602444	0.000798312	0.0043328		-1.76912	-2.83507	-2.44832	-2.35084
ENSG00000277481	PKD1L3	polycystin 1 like 3, transient receptor potential channel interacting	0.00997765	0.0420925	9.57415e-06		-2.09767	-1.69221	-3.25096	-2.34695
ENSG00000147485	PXDNL	peroxidasin like	0.00281773	0.000324478	1.50464e-06		-1.93552	-2.23204	-2.86366	-2.34374
ENSG00000164484	TMEM200A	transmembrane protein 200A	0.00236475	0.00311892	0.00679057		-2.47466	-2.37246	-2.17859	-2.3419
ENSG00000196358	NTNG2	netrin G2	0.0144838	0.0452671	3.74766e-06		-1.98795	-1.64688	-3.38658	-2.34047
ENSG00000007314	SCN4A	sodium voltage-gated channel alpha subunit 4	0.040798	0.0241481	0.00917986		-2.15505	-2.28991	-2.57395	-2.33963
ENSG00000132855	ANGPTL3	angiopoietin like 3	0.00587216	0.0275484	0.0818866		-2.83167	-2.29951	-1.87793	-2.33637
ENSG00000153086	ACMSD	aminocarboxymuconate semialdehyde decarboxylase	0.00454983	6.99536e-06	0.000368964		-1.92492	-2.80018	-2.28093	-2.33534
ENSG00000138615	CILP	cartilage intermediate layer protein	0.0322752	0.022034	9.18409e-05		-1.89527	-1.96386	-3.13139	-2.33017
ENSG00000165409	TSHR	thyroid stimulating hormone receptor	0.0758806	0.059784	9.64388e-07		-1.60081	-1.64052	-3.74259	-2.32797
ENSG00000242252	BGLAP	bone gamma-carboxyglutamate protein	0.016901	0.00145183	3.64532e-06		-1.75732	-2.20044	-3.02094	-2.32623
ENSG00000137959	IFI44L	interferon induced protein 44 like	0.000191556	0.000733136	0.000280544		-2.42956	-2.20602	-2.34108	-2.32555
ENSG00000031081	ARHGAP31	Rho GTPase activating protein 31	5.04486e-10	8.5585e-08	4.77558e-07		-2.56896	-2.26516	-2.13972	-2.32461
ENSG00000205238	SPDYE2	speedy/RINGO cell cycle regulator family member E2	0.0085893	2.28316e-07	3.36144e-05		-1.64833	-2.91781	-2.3935	-2.31988
ENSG00000161405	IKZF3	IKAROS family zinc finger 3	0.00143073	0.000901897	0.000613426		-2.27086	-2.315	-2.36984	-2.31856
ENSG00000153823	PID1	phosphotyrosine interaction domain containing 1	0.00315807	0.0252403	0.00202768		-2.49366	-1.92148	-2.52872	-2.31462
ENSG00000100626	GALNT16	polypeptide N-acetylgalactosaminyltransferase 16	0.000886013	1.05507e-07	0.000334334		-1.96178	-2.92286	-2.05818	-2.31427
ENSG00000154096	THY1	Thy-1 cell surface antigen	0.000292986	0.0103658	1.64687e-05		-2.40592	-1.75842	-2.76378	-2.30937
ENSG00000101883	RHOXF1	Rhox homeobox family member 1	0.00443588	0.0581034	0.024373		-2.77804	-1.93272	-2.21092	-2.30723
ENSG00000142303	ADAMTS10	ADAM metallopeptidase with thrombospondin type 1 motif 10	1.54244e-06	2.41883e-06	1.88552e-10		-2.11322	-2.08389	-2.69987	-2.29899
ENSG00000111215	PRR4	proline rich 4	0.0133349	0.00199123	2.56562e-06		-1.7755	-2.10896	-3.01235	-2.29894
ENSG00000121318	TAS2R10	taste 2 receptor member 10	0.0735857	0.00302339	0.00049632		-1.64776	-2.44265	-2.78527	-2.29189
ENSG00000166147	FBN1	fibrillin 1	2.52721e-05	0.00140031	0.00251494		-2.7287	-2.13059	-2.0157	-2.29166
ENSG00000136206	SPDYE1	speedy/RINGO cell cycle regulator family member E1	3.75411e-05	1.8876e-07	3.86909e-08		-1.96631	-2.39374	-2.4995	-2.28652
ENSG00000086717	PPEF1	protein phosphatase with EF-hand domain 1	0.0022757	0.0449347	0.00601359		-2.65771	-1.83006	-2.36927	-2.28568
ENSG00000129167	TPH1	tryptophan hydroxylase 1	0.000205636	0.000182516	3.88876e-06		-2.1494	-2.14401	-2.56205	-2.28516
ENSG00000174946	GPR171	G protein-coupled receptor 171	0.00292819	0.0199229	0.00207358		-2.44659	-1.9443	-2.4608	-2.2839
ENSG00000197816	CCDC180	coiled-coil domain containing 180	0.0085403	0.000542518	1.38686e-05		-1.82135	-2.26805	-2.75673	-2.28204
ENSG00000166664	CHRFAM7A	CHRNA7 (exons 5-10) and FAM7A (exons A-E) fusion	0.0409177	0.0125236	0.00403015		-1.97829	-2.29334	-2.56995	-2.28052
ENSG00000127920	GNG11	G protein subunit gamma 11	0.00036658	0.00841642	0.000439708		-2.50228	-1.90094	-2.43529	-2.2795
ENSG00000108823	SGCA	sarcoglycan alpha	0.000315566	0.0397487	0.0141321		-2.93753	-1.81739	-2.08317	-2.27936
ENSG00000149150	SLC43A1	solute carrier family 43 member 1	1.38738e-05	5.04303e-05	3.72675e-05		-2.36612	-2.22413	-2.24527	-2.27851
ENSG00000162882	HAAO	3-hydroxyanthranilate 3,4-dioxygenase	4.03123e-06	0.00255714	4.18015e-07		-2.46437	-1.70287	-2.66778	-2.27834
ENSG00000138395	CDK15	cyclin dependent kinase 15	0.000495398	0.0167714	3.97139e-05		-2.39717	-1.71257	-2.7245	-2.27808
ENSG00000169744	LDB2	LIM domain binding 2	0.00197236	0.00582891	0.00332202		-2.41958	-2.15336	-2.25559	-2.27618
ENSG00000249242	TMEM150C	transmembrane protein 150C	0.000106705	0.00629291	1.0253e-05		-2.40202	-1.75627	-2.66014	-2.27281
ENSG00000165495	PKNOX2	PBX/knotted 1 homeobox 2	0.0132085	0.000226756	0.000110665		-1.77681	-2.47382	-2.56757	-2.27273
ENSG00000121440	PDZRN3	PDZ domain containing ring finger 3	5.08862e-05	4.27883e-07	7.27983e-06		-2.06739	-2.50063	-2.24045	-2.26949
ENSG00000197852	INKA2	inka box actin regulator 2	0.0635489	0.0424036	0.00636612		-2.01798	-2.11831	-2.66807	-2.26812
ENSG00000260230	FRRS1L	ferric chelate reductase 1 like	0.0072175	0.0503471	0.0323647		-2.66201	-1.98627	-2.12127	-2.25652
ENSG00000138185	ENTPD1	ectonucleoside triphosphate diphosphohydrolase 1	8.26613e-17	4.65924e-11	2.2624e-14		-2.46442	-2.01354	-2.28834	-2.25543
ENSG00000140009	ESR2	estrogen receptor 2	0.0253152	0.00151881	0.00716312		-1.94957	-2.58931	-2.22391	-2.25426
ENSG00000128656	CHN1	chimerin 1	5.74483e-05	0.000310301	0.0024849		-2.52981	-2.2844	-1.94429	-2.25284
ENSG00000007312	CD79B	CD79b molecule	0.0252289	0.0116409	0.00287935		-2.02525	-2.19879	-2.52378	-2.24927
ENSG00000113140	SPARC	secreted protein acidic and cysteine rich	7.65698e-07	4.294e-05	3.01661e-07		-2.34477	-1.98866	-2.4131	-2.24884
ENSG00000198483	ANKRD35	ankyrin repeat domain 35	0.00657883	0.085236	0.00066356		-2.36527	-1.56925	-2.81014	-2.24822
ENSG00000119608	PROX2	prospero homeobox 2	0.00237313	0.000392405	5.1106e-05		-1.99601	-2.23866	-2.50006	-2.24491
ENSG00000162444	RBP7	retinol binding protein 7	0.0062583	0.000379583	2.17608e-06		-1.76781	-2.17725	-2.78435	-2.24314
ENSG00000203872	C6orf163	chromosome 6 open reading frame 163	0.000120356	2.26378e-06	3.74766e-06		-2.00954	-2.38823	-2.32931	-2.24236
ENSG00000174640	SLCO2A1	solute carrier organic anion transporter family member 2A1	8.86841e-06	0.000125041	0.000207289		-2.46805	-2.16658	-2.09244	-2.24236
ENSG00000148600	CDHR1	cadherin related family member 1	0.099731	0.0486947	6.42127e-05		-1.58932	-1.806	-3.33085	-2.24206
ENSG00000082074	FYB1	FYN binding protein 1	0.000198331	0.00215194	0.00101503		-2.47105	-2.06604	-2.1829	-2.23999
ENSG00000153956	CACNA2D1	calcium voltage-gated channel auxiliary subunit alpha2delta 1	0.0108059	6.84376e-06	0.0404711		-1.96026	-3.18245	-1.57625	-2.23966
ENSG00000168785	TSPAN5	tetraspanin 5	0.00326411	0.00240962	1.8126e-05		-1.99377	-2.01075	-2.71429	-2.2396
ENSG00000184786	TCTE3	t-complex-associated-testis-expressed 3	0.00011667	4.53854e-10	5.33013e-11		-1.64615	-2.47632	-2.58063	-2.23437
ENSG00000283761	AC118553.2	novel protein	0.0111524	0.00319701	0.000142292		-1.91543	-2.13518	-2.63738	-2.22933
ENSG00000197776	KLHDC1	kelch domain containing 1	7.31542e-05	8.76058e-05	2.32643e-07		-2.06762	-2.03455	-2.58267	-2.22828
ENSG00000175262	C1orf127		0.00970915	0.0100498	9.40617e-05		-1.99343	-1.94894	-2.74064	-2.22767
ENSG00000268533	AC003002.2		0.0686153	0.0155737	0.00737209		-1.87976	-2.30575	-2.49137	-2.22563
ENSG00000171951	SCG2	secretogranin II	0.000761937	0.036397	0.0112462		-2.76477	-1.80186	-2.10646	-2.22436
ENSG00000121068	TBX2	T-box transcription factor 2	0.0170049	0.00195066	0.00506703		-1.98939	-2.45362	-2.22826	-2.22376
ENSG00000214402	LCNL1	lipocalin like 1	0.0794966	0.0085397	0.00508025		-1.74218	-2.40649	-2.52242	-2.2237
ENSG00000166927	MS4A7	membrane spanning 4-domains A7	4.63686e-05	0.00166027	0.000534655		-2.5106	-1.98903	-2.15452	-2.21805
ENSG00000197594	ENPP1	ectonucleotide pyrophosphatase/phosphodiesterase 1	0.000483085	0.00810549	0.00265212		-2.52346	-1.95782	-2.1726	-2.21796
ENSG00000103742	IGDCC4	immunoglobulin superfamily DCC subclass member 4	0.00283677	0.000238948	0.000425685		-2.00764	-2.36747	-2.26989	-2.215
ENSG00000139797	RNF113B	ring finger protein 113B	0.0603477	0.0535056	0.0506505		-2.21294	-2.21389	-2.21565	-2.21416
ENSG00000261371	PECAM1	platelet and endothelial cell adhesion molecule 1	1.48978e-06	1.87891e-05	5.70112e-05		-2.40933	-2.18065	-2.05052	-2.2135
ENSG00000132170	PPARG	peroxisome proliferator activated receptor gamma	2.96579e-05	0.0442642	0.00489524		-2.97909	-1.57295	-2.08252	-2.21152
ENSG00000117594	HSD11B1	hydroxysteroid 11-beta dehydrogenase 1	0.0064832	0.0232429	0.0183932		-2.45768	-2.05764	-2.10653	-2.20729
ENSG00000105808	RASA4	RAS p21 protein activator 4	0.00769527	0.000139101	5.32075e-06		-1.69814	-2.26925	-2.63668	-2.20136
ENSG00000061455	PRDM6	PR/SET domain 6	0.00333517	0.00078087	0.000342987		-2.02094	-2.23345	-2.3489	-2.20109
ENSG00000164933	SLC25A32	solute carrier family 25 member 32	1.72761e-05	0.000741911	0.000299017		-2.47042	-2.00799	-2.12076	-2.19972
ENSG00000015479	MATR3	matrin 3	6.56404e-05	2.88851e-06	1.73385e-08		-1.89068	-2.1625	-2.53233	-2.19517
ENSG00000185666	SYN3	synapsin III	0.0613595	0.00141821	0.0241158		-1.7958	-2.74776	-2.03027	-2.19128
ENSG00000189184	PCDH18	protocadherin 18	0.00925987	0.000504743	0.00750496		-2.01132	-2.54405	-2.00226	-2.18588
ENSG00000188452	CERKL	ceramide kinase like	7.07357e-05	0.000144172	4.489e-05		-2.20927	-2.11135	-2.2363	-2.18564
ENSG00000138735	PDE5A	phosphodiesterase 5A	1.40179e-06	1.37735e-05	0.00268307		-2.54496	-2.33018	-1.66642	-2.18052
ENSG00000138685	FGF2	fibroblast growth factor 2	0.000369686	0.00878186	0.00543035		-2.56444	-1.94219	-2.02824	-2.17829
ENSG00000269404	SPIB	Spi-B transcription factor	0.0890133	0.0922851	0.000266154		-1.7056	-1.64335	-3.18516	-2.17803
ENSG00000160654	CD3G	CD3g molecule	0.00551027	0.00240591	0.00154856		-2.06768	-2.19223	-2.26325	-2.17438
ENSG00000122870	BICC1	BicC family RNA binding protein 1	0.00241262	0.0071083	0.0021293		-2.26867	-2.00773	-2.23786	-2.17142
ENSG00000120833	SOCS2	suppressor of cytokine signaling 2	2.11073e-05	0.00428556	0.000713766		-2.58923	-1.82249	-2.10223	-2.17132
ENSG00000106333	PCOLCE	procollagen C-endopeptidase enhancer	0.00309125	4.61215e-05	0.000729899		-1.91103	-2.49183	-2.09882	-2.16723
ENSG00000204314	PRRT1	proline rich transmembrane protein 1	0.023827	0.0130889	1.41735e-07		-1.58071	-1.67992	-3.23942	-2.16668
ENSG00000121807	CCR2	C-C motif chemokine receptor 2	0.040627	0.00744022	0.0258582		-1.98313	-2.44688	-2.06655	-2.16552
ENSG00000198829	SUCNR1	succinate receptor 1	0.0284295	0.000166256	0.0735187		-1.91491	-3.00019	-1.564	-2.1597
ENSG00000165424	ZCCHC24	zinc finger CCHC-type containing 24	3.22225e-07	8.70193e-05	0.000123926		-2.51305	-1.99559	-1.94769	-2.15211
ENSG00000175899	A2M	alpha-2-macroglobulin	2.53732e-06	0.000657883	0.000155645		-2.50697	-1.8879	-2.06051	-2.15179
ENSG00000168542	COL3A1	collagen type III alpha 1 chain	0.0065508	0.0368001	0.0168458		-2.43854	-1.90139	-2.11451	-2.15148
ENSG00000186827	TNFRSF4	TNF receptor superfamily member 4	0.0014962	0.00637802	0.000186529		-2.15388	-1.8593	-2.43242	-2.14853
ENSG00000135318	NT5E	5'-nucleotidase ecto	0.000717055	0.000635947	0.0109004		-2.33797	-2.32742	-1.77986	-2.14842
ENSG00000106571	GLI3	GLI family zinc finger 3	0.00071738	0.00012829	0.000196204		-2.03157	-2.23721	-2.17069	-2.14649
ENSG00000171817	ZNF540	zinc finger protein 540	0.011384	0.000205543	0.000118816		-1.70496	-2.3345	-2.39934	-2.14627
ENSG00000173208	ABCD2	ATP binding cassette subfamily D member 2	0.00631287	0.0118516	0.0190578		-2.32109	-2.12449	-1.98293	-2.14284
ENSG00000213203	GIMAP1	GTPase, IMAP family member 1	0.000145177	0.00240367	0.00231307		-2.44632	-1.99243	-1.98762	-2.14212
ENSG00000128683	GAD1	glutamate decarboxylase 1	0.0414683	0.0061977	0.000812568		-1.70667	-2.15713	-2.55528	-2.1397
ENSG00000067798	NAV3	neuron navigator 3	0.000547181	0.00116615	0.001373		-2.24647	-2.10087	-2.06349	-2.13694
ENSG00000074706	IPCEF1	interaction protein for cytohesin exchange factors 1	0.0277034	0.00093818	6.18084e-05		-1.58654	-2.21376	-2.60778	-2.13602
ENSG00000108001	EBF3	EBF transcription factor 3	0.00041078	0.00321968	0.00101997		-2.31413	-1.95329	-2.13616	-2.13453
ENSG00000196159	FAT4	FAT atypical cadherin 4	3.52682e-05	6.73346e-05	0.0020253		-2.34545	-2.26334	-1.79446	-2.13442
ENSG00000236383	CCDC200		0.000140974	0.000670533	3.86909e-08		-1.96392	-1.76601	-2.66893	-2.13295
ENSG00000090659	CD209	CD209 molecule	7.50126e-06	0.00728381	0.0651528		-3.05125	-1.94937	-1.39813	-2.13292
ENSG00000197646	PDCD1LG2	programmed cell death 1 ligand 2	0.000194224	0.00229334	0.00175162		-2.38895	-1.98728	-2.02102	-2.13242
ENSG00000121410	A1BG	alpha-1-B glycoprotein	0.0714143	0.0249372	0.0599681		-2.01984	-2.35574	-2.02099	-2.13219
ENSG00000203952	CCDC160	coiled-coil domain containing 160	0.0110142	0.000499723	0.00889502		-1.94363	-2.51066	-1.94089	-2.13173
ENSG00000171444	MCC	MCC regulator of WNT signaling pathway	5.45161e-05	0.00026269	1.25796e-06		-2.07898	-1.89302	-2.41958	-2.13053
ENSG00000167210	LOXHD1	lipoxygenase homology domains 1	0.0157007	0.0584587	0.000847681		-2.0696	-1.66082	-2.65869	-2.1297
ENSG00000109625	CPZ	carboxypeptidase Z	0.0123446	0.0557346	0.000647526		-2.08674	-1.63086	-2.66974	-2.12911
ENSG00000079150	FKBP7	FKBP prolyl isomerase 7	9.44318e-07	2.5975e-05	3.06929e-07		-2.18709	-1.91566	-2.26637	-2.12304
ENSG00000177599	ZNF491	zinc finger protein 491	0.000850837	0.000398737	0.000206917		-2.0424	-2.121	-2.19814	-2.12051
ENSG00000269699	ZIM2	zinc finger imprinted 2	0.0981795	0.0388068	0.020712		-1.8423	-2.15785	-2.35118	-2.11711
ENSG00000159433	STARD9	StAR related lipid transfer domain containing 9	8.60842e-06	1.75886e-05	3.77337e-06		-2.11388	-2.05248	-2.17378	-2.11338
ENSG00000213088	ACKR1	atypical chemokine receptor 1 (Duffy blood group)	0.0230735	0.0471571	0.00182678		-2.00794	-1.75365	-2.57597	-2.11252
ENSG00000172985	SH3RF3	SH3 domain containing ring finger 3	2.59865e-09	0.000542518	1.30931e-05		-2.65482	-1.6566	-2.02014	-2.11052
ENSG00000049540	ELN	elastin	0.000717125	8.16029e-05	0.00282309		-2.10402	-2.37637	-1.8484	-2.1096
ENSG00000198848	CES1	carboxylesterase 1	0.0136479	0.0763189	0.0942545		-2.59966	-1.91886	-1.80973	-2.10942
ENSG00000137558	PI15	peptidase inhibitor 15	0.0117742	0.0219477	0.0190339		-2.24402	-2.02782	-2.05055	-2.10746
ENSG00000101745	ANKRD12	ankyrin repeat domain 12	1.46344e-06	1.75886e-05	1.13176e-08		-2.06201	-1.8704	-2.3893	-2.10724
ENSG00000162745	OLFML2B	olfactomedin like 2B	0.000463708	0.0158395	0.00310036		-2.45921	-1.7532	-2.0821	-2.09817
ENSG00000205085	FAM71F2		0.0183681	0.00185235	7.50333e-07		-1.52348	-1.90503	-2.85193	-2.09348
ENSG00000171766	GATM	glycine amidinotransferase	0.00822476	0.0232374	1.9157e-05		-1.87431	-1.60784	-2.79211	-2.09142
ENSG00000164707	SLC13A4	solute carrier family 13 member 4	0.00138865	0.00826858	0.000382276		-2.15777	-1.79767	-2.31791	-2.09112
ENSG00000091136	LAMB1	laminin subunit beta 1	0.000133112	0.00199123	5.15561e-05		-2.19192	-1.803	-2.27617	-2.09036
ENSG00000203805	PLPP4	phospholipid phosphatase 4	0.00292074	0.0283054	0.0367102		-2.54186	-1.91022	-1.81792	-2.09
ENSG00000182162	P2RY8	P2Y receptor family member 8	0.00575268	0.00205546	0.0105004		-2.09097	-2.25754	-1.90169	-2.0834
ENSG00000087303	NID2	nidogen 2	0.017917	0.0266776	0.00365973		-2.02132	-1.87024	-2.35414	-2.0819
ENSG00000118495	PLAGL1	PLAG1 like zinc finger 1	0.0265551	0.00616243	0.0189122		-1.95076	-2.3019	-1.98818	-2.08028
ENSG00000136114	THSD1	thrombospondin type 1 domain containing 1	1.55252e-06	1.91036e-05	1.06045e-06		-2.13798	-1.94001	-2.16213	-2.08004
ENSG00000124813	RUNX2	RUNX family transcription factor 2	0.0017468	0.00308431	2.59859e-05		-1.94177	-1.81923	-2.46739	-2.07613
ENSG00000109163	GNRHR	gonadotropin releasing hormone receptor	0.0369835	0.0144818	0.0763282		-2.09776	-2.34456	-1.78082	-2.07438
ENSG00000150995	ITPR1	inositol 1,4,5-trisphosphate receptor type 1	1.36348e-05	6.81551e-05	0.000407993		-2.26174	-2.09056	-1.87049	-2.07426
ENSG00000167680	SEMA6B	semaphorin 6B	2.4795e-06	0.000151488	4.03614e-06		-2.21515	-1.8327	-2.16554	-2.07113
ENSG00000144410	CPO	carboxypeptidase O	0.00296891	0.0715562	0.000203508		-2.19091	-1.41452	-2.59372	-2.06638
ENSG00000047634	SCML1	Scm polycomb group protein like 1	6.56404e-05	4.23156e-05	1.14358e-07		-1.88361	-1.918	-2.39625	-2.06595
ENSG00000118946	PCDH17	protocadherin 17	0.000444241	0.000636706	0.00460405		-2.22542	-2.14824	-1.80775	-2.06047
ENSG00000131018	SYNE1	spectrin repeat containing nuclear envelope protein 1	1.46394e-06	0.000331594	1.01653e-05		-2.29033	-1.76891	-2.11508	-2.05811
ENSG00000125245	GPR18	G protein-coupled receptor 18	0.0106214	0.000172252	0.000531613		-1.69775	-2.30979	-2.14805	-2.05186
ENSG00000183785	TUBA8	tubulin alpha 8	0.0158503	0.000424202	0.00365864		-1.75409	-2.38459	-2.00631	-2.04833
ENSG00000116774	OLFML3	olfactomedin like 3	1.33153e-05	0.00472021	6.96928e-07		-2.1959	-1.49875	-2.45025	-2.0483
ENSG00000130377	ACSBG2	acyl-CoA synthetase bubblegum family member 2	0.0241706	0.000108613	2.99912e-05		-1.45845	-2.26301	-2.40566	-2.04237
ENSG00000112183	RBM24	RNA binding motif protein 24	0.00399345	0.00856959	0.0754954		-2.4011	-2.17738	-1.53851	-2.039
ENSG00000167077	MEI1	meiotic double-stranded break formation protein 1	0.0242178	0.0102566	0.00105267		-1.77404	-1.94729	-2.39501	-2.03878
ENSG00000072832	CRMP1	collapsin response mediator protein 1	0.00266849	2.16416e-05	1.30931e-05		-1.65542	-2.2106	-2.2484	-2.03814
ENSG00000183963	SMTN	smoothelin	9.31935e-08	0.0011652	4.67932e-06		-2.42716	-1.57015	-2.11603	-2.03778
ENSG00000204131	NHSL2	NHS like 2	0.000271148	9.10467e-05	0.0024087		-2.10862	-2.22334	-1.76705	-2.033
ENSG00000126838	PZP	PZP alpha-2-macroglobulin like	0.0125686	0.00294549	0.00425571		-1.88226	-2.14848	-2.06196	-2.0309
ENSG00000135363	LMO2	LIM domain only 2	1.12351e-07	3.13416e-05	4.06474e-05		-2.33324	-1.89452	-1.85952	-2.02909
ENSG00000122986	HVCN1	hydrogen voltage gated channel 1	7.66183e-07	1.07439e-05	4.83771e-10		-1.9491	-1.7683	-2.36714	-2.02818
ENSG00000177409	SAMD9L	sterile alpha motif domain containing 9 like	0.00334945	0.000266763	0.00265212		-1.90864	-2.27032	-1.90173	-2.0269
ENSG00000171189	GRIK1	glutamate ionotropic receptor kainate type subunit 1	0.000879038	0.0151118	8.89926e-05		-2.10691	-1.59523	-2.37851	-2.02688
ENSG00000198064	NPIPB13	nuclear pore complex interacting protein family, member B13	0.00785611	0.00357017	0.00161907		-1.90554	-2.02133	-2.14926	-2.02538
ENSG00000173421	CCDC36	coiled-coil domain containing 36	0.0194468	0.036392	0.00932862		-2.05269	-1.83183	-2.1887	-2.02441
ENSG00000154556	SORBS2	sorbin and SH3 domain containing 2	0.011707	0.0572554	0.0101727		-2.19953	-1.69493	-2.17697	-2.02381
ENSG00000171812	COL8A2	collagen type VIII alpha 2 chain	0.00210579	0.00111295	0.000151394		-1.88984	-1.9547	-2.22237	-2.0223
ENSG00000259030	FPGT-TNNI3K	FPGT-TNNI3K readthrough	0.0435628	0.00118978	0.00311517		-1.58647	-2.32535	-2.13512	-2.01565
ENSG00000006747	SCIN	scinderin	6.89844e-07	5.34726e-06	5.86992e-08		-2.00951	-1.86843	-2.16646	-2.0148
ENSG00000198108	CHSY3	chondroitin sulfate synthase 3	0.000910603	0.0114321	0.000890007		-2.18743	-1.70349	-2.15008	-2.01367
ENSG00000082126	MPP4	membrane palmitoylated protein 4	0.00526506	0.00461876	0.00111227		-1.94586	-1.9356	-2.15867	-2.01337
ENSG00000205323	SARNP	SAP domain containing ribonucleoprotein	0.00261956	0.00116968	0.000462453		-1.91164	-2.00165	-2.12573	-2.01301
ENSG00000087116	ADAMTS2	ADAM metallopeptidase with thrombospondin type 1 motif 2	0.000275718	0.0149559	0.00129329		-2.34022	-1.62839	-2.06759	-2.01206
ENSG00000092607	TBX15	T-box transcription factor 15	0.0487677	0.0629205	0.00195239		-1.78846	-1.66694	-2.56418	-2.00653
ENSG00000139278	GLIPR1	GLI pathogenesis related 1	9.0548e-07	0.000156145	6.32763e-07		-2.14447	-1.70504	-2.16487	-2.00479
ENSG00000171657	GPR82	G protein-coupled receptor 82	0.0261931	0.00688306	0.0735187		-2.02464	-2.34763	-1.63713	-2.00313
ENSG00000143028	SYPL2	synaptophysin like 2	0.052843	0.0299342	0.000300804		-1.60426	-1.72529	-2.67238	-2.00065
ENSG00000078795	PKD2L2	polycystin 2 like 2, transient receptor potential cation channel	0.0405931	1.57373e-05	5.44269e-05		-1.32273	-2.41195	-2.26486	-1.99985
ENSG00000170482	SLC23A1	solute carrier family 23 member 1	0.0266985	0.000189672	1.50481e-09		-1.23595	-1.89458	-2.86313	-1.99788
ENSG00000267385	AC011498.4		0.0710393	0.053939	0.0135082		-1.81865	-1.87594	-2.29026	-1.99495
ENSG00000196628	TCF4	transcription factor 4	0.000599468	2.93584e-05	0.000566917		-1.89044	-2.2242	-1.86494	-1.99319
ENSG00000122574	WIPF3	WAS/WASL interacting protein family member 3	0.0291388	0.0250101	0.000175022		-1.67549	-1.67824	-2.62579	-1.99317
ENSG00000187260	WDR86	WD repeat domain 86	0.0312462	0.0134103	0.000129919		-1.60534	-1.77235	-2.58845	-1.98872
ENSG00000109339	MAPK10	mitogen-activated protein kinase 10	0.0111354	0.0105221	0.0927876		-2.23317	-2.20956	-1.5219	-1.98821
ENSG00000188993	LRRC66	leucine rich repeat containing 66	0.0413901	0.0277697	0.000177893		-1.6193	-1.68755	-2.65688	-1.98791
ENSG00000122824	NUDT10	nudix hydrolase 10	0.0543836	0.0204336	0.00726813		-1.73454	-1.98649	-2.24008	-1.98703
ENSG00000197859	ADAMTSL2	ADAMTS like 2	0.00858641	0.0314733	0.000441758		-1.93349	-1.59129	-2.43304	-1.98594
ENSG00000162944	RFTN2	raftlin family member 2	0.00295164	0.000185675	0.000172651		-1.75089	-2.10106	-2.10101	-1.98432
ENSG00000103489	XYLT1	xylosyltransferase 1	0.000725256	0.00191235	0.0073903		-2.19182	-2.00722	-1.74963	-1.98289
ENSG00000152527	PLEKHH2	pleckstrin homology, MyTH4 and FERM domain containing H2	0.0175038	0.00375639	0.00127409		-1.72774	-2.01889	-2.20057	-1.9824
ENSG00000143369	ECM1	extracellular matrix protein 1	5.62796e-06	0.0149507	2.6531e-05		-2.37123	-1.37093	-2.20465	-1.98227
ENSG00000102053	ZC3H12B	zinc finger CCCH-type containing 12B	0.00930802	0.000254124	0.000725898		-1.6739	-2.21295	-2.05443	-1.98042
ENSG00000151702	FLI1	Fli-1 proto-oncogene, ETS transcription factor	0.000121865	0.000996217	0.00114195		-2.18649	-1.89079	-1.86152	-1.9796
ENSG00000084636	COL16A1	collagen type XVI alpha 1 chain	0.000651875	0.0068763	2.47794e-05		-1.98393	-1.59818	-2.35219	-1.9781
ENSG00000081818	PCDHB4	protocadherin beta 4	0.0200497	0.000896372	4.75406e-05		-1.50936	-2.01799	-2.40013	-1.97583
ENSG00000261732	AL031708.1	novel protein	0.00141337	0.00459423	0.000510169		-2.01001	-1.78998	-2.12047	-1.97349
ENSG00000162739	SLAMF6	SLAM family member 6	0.0355951	0.0194627	0.0393463		-1.95236	-2.09165	-1.85976	-1.96792
ENSG00000157782	CABP1	calcium binding protein 1	0.00211923	0.000590955	0.00300377		-1.93785	-2.09528	-1.8378	-1.95698
ENSG00000106991	ENG	endoglin	4.80583e-05	0.00203451	3.16619e-06		-2.01434	-1.572	-2.24965	-1.94533
ENSG00000183347	GBP6	guanylate binding protein family member 6	0.0378104	0.0521232	0.021452		-1.95378	-1.81057	-2.0667	-1.94369
ENSG00000132639	SNAP25	synaptosome associated protein 25	0.0810361	0.000409937	0.00511586		-1.3704	-2.46313	-1.99123	-1.94159
ENSG00000135472	FAIM2	Fas apoptotic inhibitory molecule 2	0.0786733	0.0207259	0.0606463		-1.79131	-2.2048	-1.82427	-1.94013
ENSG00000180616	SSTR2	somatostatin receptor 2	0.00247679	0.00761014	0.000138229		-1.89082	-1.66576	-2.26233	-1.93963
ENSG00000261052	SULT1A3	sulfotransferase family 1A member 3	0.0203765	0.0614671	0.0222924		-2.09111	-1.71617	-2.00808	-1.93845
ENSG00000103196	CRISPLD2	cysteine rich secretory protein LCCL domain containing 2	2.17582e-05	0.0159617	0.000611914		-2.39256	-1.44843	-1.96418	-1.93506
ENSG00000232196	MTRNR2L4	MT-RNR2 like 4	0.0729155	0.0140614	0.00883227		-1.61966	-2.04451	-2.14065	-1.93494
ENSG00000109099	PMP22	peripheral myelin protein 22	3.40099e-06	0.00915851	5.82986e-05		-2.33878	-1.40699	-2.04983	-1.93187
ENSG00000163644	PPM1K	protein phosphatase, Mg2+/Mn2+ dependent 1K	1.7663e-08	7.62626e-07	9.16608e-07		-2.08149	-1.86413	-1.84562	-1.93041
ENSG00000249709	ZNF564	zinc finger protein 564	0.00123476	0.00452836	3.22756e-05		-1.86704	-1.6525	-2.2642	-1.92791
ENSG00000130307	USHBP1	USH1 protein network component harmonin binding protein 1	1.59268e-05	0.000238834	0.000142292		-2.09459	-1.81707	-1.86435	-1.92533
ENSG00000126860	EVI2A	ecotropic viral integration site 2A	0.000472773	0.00205546	0.00195239		-2.08355	-1.84553	-1.84177	-1.92362
ENSG00000168404	MLKL	mixed lineage kinase domain like pseudokinase	4.63686e-05	0.0018282	0.000156596		-2.12579	-1.67236	-1.97209	-1.92341
ENSG00000163328	GPR155	G protein-coupled receptor 155	5.71349e-05	5.02667e-08	3.5275e-09		-1.56594	-2.03256	-2.16923	-1.92257
ENSG00000178201	VN1R1	vomeronasal 1 receptor 1	0.00119257	0.000423172	6.42127e-05		-1.7775	-1.88249	-2.09135	-1.91712
ENSG00000152689	RASGRP3	RAS guanyl releasing protein 3	2.27603e-06	2.31439e-06	2.37607e-06		-1.9192	-1.92256	-1.90884	-1.91687
ENSG00000168032	ENTPD3	ectonucleoside triphosphate diphosphohydrolase 3	0.000112511	0.0404876	0.00174348		-2.40383	-1.37523	-1.97155	-1.91687
ENSG00000108700	CCL8	C-C motif chemokine ligand 8	0.00444762	0.0492719	0.0109447		-2.21454	-1.58147	-1.95378	-1.9166
ENSG00000143494	VASH2	vasohibin 2	0.00105949	0.000566116	0.00627942		-2.0038	-2.06666	-1.67213	-1.9142
ENSG00000283208	AC001226.2	novel protein	0.0115834	8.46049e-05	0.00856244		-1.67074	-2.38244	-1.68661	-1.91326
ENSG00000140682	TGFB1I1	transforming growth factor beta 1 induced transcript 1	8.18586e-06	0.00787985	2.87025e-06		-2.14489	-1.35893	-2.22421	-1.90934
ENSG00000075886	TUBA3D	tubulin alpha 3d	0.00686531	0.000231142	1.5901e-05		-1.52886	-1.95771	-2.23663	-1.90773
ENSG00000120693	SMAD9	SMAD family member 9	0.0195614	0.00227727	0.000687553		-1.5923	-1.97242	-2.15649	-1.90707
ENSG00000049130	KITLG	KIT ligand	0.00180477	0.000424202	0.00627647		-1.92359	-2.10561	-1.67225	-1.90048
ENSG00000142875	PRKACB	protein kinase cAMP-activated catalytic subunit beta	1.34214e-06	1.41657e-08	1.25937e-05		-1.86081	-2.14145	-1.69651	-1.89959
ENSG00000169314	C22orf15		0.0434163	0.000731857	0.00103971		-1.43365	-2.16185	-2.09789	-1.89779
ENSG00000114251	WNT5A	Wnt family member 5A	0.000489739	0.00445051	0.00256379		-2.11431	-1.74976	-1.82743	-1.89717
ENSG00000182183	SHISAL2A	shisa like 2A	0.0339535	0.00116968	3.68218e-05		-1.38579	-1.93783	-2.36766	-1.89709
ENSG00000116678	LEPR	leptin receptor	0.000121344	0.00968992	0.000338354		-2.1624	-1.51433	-2.00625	-1.89433
ENSG00000158887	MPZ	myelin protein zero	0.00359535	0.0020934	0.0818734		-2.1418	-2.20544	-1.33507	-1.8941
ENSG00000128917	DLL4	delta like canonical Notch ligand 4	0.0031798	0.0105113	0.0032441		-1.99874	-1.73311	-1.94514	-1.89233
ENSG00000086288	NME8	NME/NM23 family member 8	0.023412	0.0543801	0.0507181		-2.09472	-1.78851	-1.79288	-1.89204
ENSG00000047648	ARHGAP6	Rho GTPase activating protein 6	0.00410657	0.0715638	0.00170442		-2.09344	-1.37364	-2.20828	-1.89179
ENSG00000163673	DCLK3	doublecortin like kinase 3	0.0062924	0.068917	0.00408832		-2.09063	-1.45804	-2.12575	-1.89147
ENSG00000133121	STARD13	StAR related lipid transfer domain containing 13	5.62796e-06	2.87849e-07	2.66756e-05		-1.86393	-2.07506	-1.73267	-1.89056
ENSG00000132530	XAF1	XIAP associated factor 1	0.0015086	0.00440834	0.000230022		-1.87918	-1.68377	-2.09896	-1.8873
ENSG00000128045	RASL11B	RAS like family 11 member B	0.00740972	0.0331172	0.00443871		-2.00084	-1.60801	-2.05246	-1.8871
ENSG00000136630	HLX	H2.0 like homeobox	9.71571e-05	7.7102e-06	1.23976e-05		-1.76018	-1.97495	-1.92268	-1.88594
ENSG00000169071	ROR2	receptor tyrosine kinase like orphan receptor 2	0.000389963	0.0149863	0.000348804		-2.09289	-1.48839	-2.07534	-1.88554
ENSG00000145428	RNF175	ring finger protein 175	8.16114e-07	0.000188609	3.45293e-06		-2.06104	-1.63179	-1.95196	-1.8816
ENSG00000158270	COLEC12	collectin subfamily member 12	0.00675595	0.0564311	0.00253069		-2.01668	-1.46187	-2.16225	-1.88027
ENSG00000073146	MOV10L1	Mov10 like RISC complex RNA helicase 1	0.000323584	0.0255189	5.56392e-05		-2.05299	-1.34877	-2.23363	-1.87846
ENSG00000112559	MDFI	MyoD family inhibitor	0.00484523	0.0483553	0.0129624		-2.17292	-1.5679	-1.89068	-1.87716
ENSG00000150594	ADRA2A	adrenoceptor alpha 2A	0.00842257	0.0820172	0.000123926		-1.85068	-1.26615	-2.51223	-1.87635
ENSG00000135439	AGAP2	ArfGAP with GTPase domain, ankyrin repeat and PH domain 2	0.0039983	0.00054009	0.000729899		-1.71741	-1.97989	-1.92918	-1.87549
ENSG00000196268	ZNF493	zinc finger protein 493	0.000842094	1.90141e-07	8.63678e-07		-1.46348	-2.13565	-2.02339	-1.87417
ENSG00000129675	ARHGEF6	Rac/Cdc42 guanine nucleotide exchange factor 6	0.000266534	0.00103112	0.00015719		-1.92569	-1.73626	-1.95891	-1.87362
ENSG00000204161	TMEM273	transmembrane protein 273	0.00214647	0.0183168	0.0398763		-2.27785	-1.77738	-1.56369	-1.87298
ENSG00000186642	PDE2A	phosphodiesterase 2A	0.000718734	0.00123893	0.000266154		-1.87429	-1.7754	-1.9663	-1.872
ENSG00000173210	ABLIM3	actin binding LIM protein family member 3	8.67846e-05	0.00101893	0.00886503		-2.2105	-1.87644	-1.52763	-1.87153
ENSG00000137571	SLCO5A1	solute carrier organic anion transporter family member 5A1	0.0327757	0.0063719	0.000284282		-1.49315	-1.80549	-2.2985	-1.86571
ENSG00000277443	MARCKS	myristoylated alanine rich protein kinase C substrate	5.47055e-06	7.118e-05	0.00069416		-2.10564	-1.86971	-1.61771	-1.86435
ENSG00000115414	FN1	fibronectin 1	0.00267322	0.00948878	0.00812547		-2.04428	-1.76595	-1.78253	-1.86426
ENSG00000146054	TRIM7	tripartite motif containing 7	0.0427023	0.0238725	5.45601e-05		-1.4608	-1.56468	-2.55986	-1.86178
ENSG00000162654	GBP4	guanylate binding protein 4	0.0150069	0.00741084	0.0200187		-1.85961	-1.98599	-1.73904	-1.86155
ENSG00000197121	PGAP1	post-GPI attachment to proteins inositol deacylase 1	0.000216545	6.35557e-09	5.90368e-05		-1.58024	-2.32856	-1.67567	-1.86149
ENSG00000155849	ELMO1	engulfment and cell motility 1	0.00272776	0.00154251	0.00118127		-1.81441	-1.87074	-1.89902	-1.86139
ENSG00000121297	TSHZ3	teashirt zinc finger homeobox 3	1.47958e-05	0.000697987	0.00105884		-2.16328	-1.74021	-1.67749	-1.86033
ENSG00000125430	HS3ST3B1	heparan sulfate-glucosamine 3-sulfotransferase 3B1	0.00107932	0.000324478	0.000170377		-1.75177	-1.87547	-1.94151	-1.85625
ENSG00000136011	STAB2	stabilin 2	0.00490839	0.0242315	0.0130114		-2.06943	-1.68084	-1.80947	-1.85325
ENSG00000074966	TXK	TXK tyrosine kinase	0.00320515	0.05257	0.00144433		-2.0363	-1.39212	-2.12895	-1.85246
ENSG00000162946	DISC1	DISC1 scaffold protein	6.33518e-05	1.35228e-07	2.75715e-07		-1.58469	-2.00678	-1.95647	-1.84932
ENSG00000102524	TNFSF13B	TNF superfamily member 13b	0.000324135	0.0068876	0.00402034		-2.14934	-1.65758	-1.73667	-1.84786
ENSG00000187010	RHD	Rh blood group D antigen	0.0782491	0.0599546	0.0226431		-1.71401	-1.76702	-2.06034	-1.84712
ENSG00000232593	KANTR	KDM5C adjacent transcript	2.94056e-08	1.90588e-09	5.39148e-13		-1.65846	-1.7857	-2.08975	-1.84464
ENSG00000123342	MMP19	matrix metallopeptidase 19	0.000886013	0.0367314	0.0125773		-2.29022	-1.50484	-1.73779	-1.84428
ENSG00000230358	SPDYE21		0.0167501	0.00309516	0.00154142		-1.61984	-1.90248	-2.00617	-1.84283
ENSG00000139567	ACVRL1	activin A receptor like type 1	1.15683e-05	0.000399639	4.44341e-05		-2.00104	-1.65472	-1.86663	-1.84079
ENSG00000164879	CA3	carbonic anhydrase 3	0.0180963	4.57785e-05	0.000937065		-1.42382	-2.24016	-1.85709	-1.84036
ENSG00000179909	ZNF154	zinc finger protein 154	0.00959506	0.000704919	0.00203776		-1.63494	-2.02889	-1.85599	-1.83994
ENSG00000139193	CD27	CD27 molecule	0.0447571	0.000485263	0.000139523		-1.29193	-2.0351	-2.18679	-1.83794
ENSG00000174483	BBS1	Bardet-Biedl syndrome 1	0.000102576	1.18619e-06	6.47888e-08		-1.56704	-1.88523	-2.05977	-1.83735
ENSG00000185055	EFCAB10	EF-hand calcium binding domain 10	0.00490839	1.05807e-05	0.00206843		-1.57409	-2.27718	-1.66019	-1.83715
ENSG00000113971	NPHP3	nephrocystin 3	3.51509e-09	2.05789e-08	1.74103e-10		-1.81674	-1.74418	-1.9469	-1.83594
ENSG00000136040	PLXNC1	plexin C1	8.27582e-09	8.03199e-09	5.55629e-07		-1.90233	-1.91284	-1.68412	-1.8331
ENSG00000142611	PRDM16	PR/SET domain 16	0.0507048	0.0850859	0.0306638		-1.87538	-1.64505	-1.97839	-1.83294
ENSG00000236444	UBE2L5	ubiquitin conjugating enzyme E2 L5	0.0981927	0.0622102	0.0300893		-1.68058	-1.8017	-2.01558	-1.83262
ENSG00000135502	SLC26A10	solute carrier family 26 member 10	0.0779407	0.0267907	0.000263805		-1.37441	-1.62389	-2.49783	-1.83204
ENSG00000107249	GLIS3	GLIS family zinc finger 3	0.0621408	0.00609769	0.00109085		-1.39153	-1.90117	-2.19966	-1.83079
ENSG00000206432	TMEM200C	transmembrane protein 200C	0.00984447	0.0087175	0.0328818		-1.93805	-1.92933	-1.5993	-1.82222
ENSG00000184702	SEPTIN5	septin 5	0.0383616	0.0413498	0.00407959		-1.6801	-1.62635	-2.15699	-1.82115
ENSG00000177688	SUMO4	small ubiquitin like modifier 4	0.00382277	0.000965674	0.000164115		-1.64325	-1.80307	-2.01325	-1.81986
ENSG00000174944	P2RY14	purinergic receptor P2Y14	0.0108937	0.0683341	0.0738894		-2.21243	-1.63769	-1.59541	-1.81518
ENSG00000183092	BEGAIN	brain enriched guanylate kinase associated	0.0131873	0.055121	0.00296646		-1.85591	-1.46482	-2.11987	-1.81353
ENSG00000154016	GRAP	GRB2 related adaptor protein	0.0438208	0.0452879	0.010339		-1.72052	-1.67677	-2.03662	-1.8113
ENSG00000128578	STRIP2	striatin interacting protein 2	0.0578469	0.00425912	0.00408955		-1.4368	-2.00055	-1.99183	-1.80973
ENSG00000213512	GBP7	guanylate binding protein 7	0.0996039	0.0304697	0.00847309		-1.48151	-1.80767	-2.12096	-1.80338
ENSG00000132622	HSPA12B	heat shock protein family A (Hsp70) member 12B	0.000247788	0.0200388	0.00212479		-2.15602	-1.43419	-1.81752	-1.80258
ENSG00000160408	ST6GALNAC6	ST6 N-acetylgalactosaminide alpha-2,6-sialyltransferase 6	0.0300483	0.0109679	0.00186013		-1.57535	-1.76011	-2.07226	-1.80257
ENSG00000185477	GPRIN3		0.00122169	0.0396823	0.0164517		-2.23933	-1.48703	-1.67907	-1.80181
ENSG00000136542	GALNT5	polypeptide N-acetylgalactosaminyltransferase 5	0.0113966	0.0341197	0.0208489		-1.96846	-1.65765	-1.77052	-1.79888
ENSG00000145002	FAM86B2	family with sequence similarity 86 member B2	0.034107	0.0474868	0.0034711		-1.68331	-1.55966	-2.15272	-1.79856
ENSG00000079263	SP140	SP140 nuclear body protein	0.00472161	0.00187332	0.00375223		-1.76033	-1.87979	-1.75351	-1.79788
ENSG00000237172	B3GNT9	UDP-GlcNAc:betaGal beta-1,3-N-acetylglucosaminyltransferase 9	3.26291e-05	4.17742e-05	1.57803e-06		-1.72837	-1.70499	-1.94804	-1.7938
ENSG00000165757	JCAD	junctional cadherin 5 associated	0.00958388	0.00916625	0.000133718		-1.60004	-1.577	-2.19754	-1.79153
ENSG00000112769	LAMA4	laminin subunit alpha 4	0.00307162	0.0468601	0.0233977		-2.18071	-1.51567	-1.67744	-1.79127
ENSG00000168675	LDLRAD4	low density lipoprotein receptor class A domain containing 4	0.00987253	0.00669119	0.000272234		-1.60282	-1.64428	-2.11833	-1.78848
ENSG00000103522	IL21R	interleukin 21 receptor	0.0228591	0.0629803	0.027245		-1.93614	-1.59705	-1.83035	-1.78785
ENSG00000198883	PNMA5	PNMA family member 5	0.0761992	0.0866642	0.0117676		-1.6559	-1.56698	-2.13733	-1.78674
ENSG00000078596	ITM2A	integral membrane protein 2A	0.0064072	0.0943242	0.00501888		-2.02856	-1.30448	-2.02475	-1.78593
ENSG00000172986	GXYLT2	glucoside xylosyltransferase 2	0.000323342	0.000105203	7.0207e-05		-1.70919	-1.80824	-1.83988	-1.78577
ENSG00000169246	NPIPB3	nuclear pore complex interacting protein family member B3	0.000970357	0.00123194	1.64981e-05		-1.66964	-1.61488	-2.07205	-1.78552
ENSG00000135905	DOCK10	dedicator of cytokinesis 10	0.00172506	0.00344724	0.00062567		-1.7911	-1.65957	-1.8935	-1.78139
ENSG00000112562	SMOC2	SPARC related modular calcium binding 2	0.000168492	0.0480385	0.00517279		-2.29791	-1.29916	-1.73867	-1.77858
ENSG00000074660	SCARF1	scavenger receptor class F member 1	7.38987e-05	0.000281235	3.78598e-06		-1.744	-1.60514	-1.97412	-1.77442
ENSG00000143127	ITGA10	integrin subunit alpha 10	0.00959506	0.0256581	0.000218427		-1.6644	-1.43307	-2.21728	-1.77158
ENSG00000104894	CD37	CD37 molecule	0.00191124	0.000697331	0.000129995		-1.6401	-1.74373	-1.93028	-1.77137
ENSG00000179715	PCED1B	PC-esterase domain containing 1B	0.0058673	0.012344	2.42568e-05		-1.5975	-1.441	-2.26933	-1.76928
ENSG00000183779	ZNF703	zinc finger protein 703	0.00573294	0.0068748	0.000890007		-1.70176	-1.63915	-1.95369	-1.76487
ENSG00000104043	ATP8B4	ATPase phospholipid transporting 8B4 (putative)	0.00110311	0.0624107	0.0109644		-2.21253	-1.34387	-1.73769	-1.7647
ENSG00000242950	ERVW-1	endogenous retrovirus group W member 1, envelope	0.0376281	0.00462977	0.0829324		-1.7007	-2.16846	-1.41637	-1.76184
ENSG00000256591	AP003108.2	novel transcript	0.00140616	0.000122715	4.27239e-06		-1.51689	-1.74453	-2.02232	-1.76125
ENSG00000036530	CYP46A1	cytochrome P450 family 46 subfamily A member 1	0.01142	0.00147661	0.000453283		-1.50979	-1.8093	-1.96131	-1.76013
ENSG00000122691	TWIST1	twist family bHLH transcription factor 1	0.035332	0.0221825	0.0431753		-1.76791	-1.85694	-1.6548	-1.75988
ENSG00000174099	MSRB3	methionine sulfoxide reductase B3	0.00319007	0.026469	0.00940857		-2.00338	-1.53284	-1.7434	-1.75988
ENSG00000144642	RBMS3	RNA binding motif single stranded interacting protein 3	0.00455305	0.00133975	0.00374489		-1.70912	-1.86902	-1.69743	-1.75852
ENSG00000133561	GIMAP6	GTPase, IMAP family member 6	0.00442721	0.00826858	0.0213913		-1.93136	-1.77515	-1.55977	-1.75542
ENSG00000197471	SPN	sialophorin	0.0613254	0.0356469	0.00109761		-1.44104	-1.55417	-2.26905	-1.75475
ENSG00000005108	THSD7A	thrombospondin type 1 domain containing 7A	0.000106705	0.0155457	0.0553687		-2.40218	-1.57768	-1.27811	-1.75266
ENSG00000183281	PLGLB1	plasminogen like B1	0.0439865	0.0251334	0.00241169		-1.52605	-1.62989	-2.10196	-1.75263
ENSG00000122432	SPATA1		0.00578477	0.00254584	0.000135491		-1.57092	-1.66218	-2.02403	-1.75238
ENSG00000123360	PDE1B	phosphodiesterase 1B	0.0085725	0.0786857	0.000348314		-1.77034	-1.22588	-2.26073	-1.75232
ENSG00000261582	AL121753.1	novel transcript	0.014863	0.000229599	0.00229958		-1.46905	-2.05194	-1.73553	-1.75218
ENSG00000188916	INSYN2A	inhibitory synaptic factor 2A	0.00946154	0.054591	0.00114703		-1.78352	-1.36066	-2.10952	-1.75123
ENSG00000120215	MLANA	melan-A	0.000499969	2.82196e-05	0.000275185		-1.65067	-1.9125	-1.68765	-1.75027
ENSG00000166963	MAP1A	microtubule associated protein 1A	4.31074e-05	2.75193e-05	0.000187607		-1.78756	-1.82081	-1.63392	-1.74743
ENSG00000185674	LYG2	lysozyme g2	0.00138011	0.00111295	0.00134013		-1.75727	-1.75811	-1.7253	-1.74689
ENSG00000164318	EGFLAM	EGF like, fibronectin type III and laminin G domains	0.00463856	0.0564846	0.00444994		-1.95864	-1.36657	-1.91519	-1.7468
ENSG00000205683	DPF3	double PHD fingers 3	0.0444029	0.0537813	0.00891614		-1.65037	-1.55973	-2.00932	-1.73981
ENSG00000212127	TAS2R14	taste 2 receptor member 14	0.000910603	2.58032e-06	3.20778e-05		-1.47811	-1.97376	-1.76563	-1.73917
ENSG00000147059	SPIN2A	spindlin family member 2A	0.0128698	0.000623814	0.0476497		-1.68431	-2.16365	-1.35828	-1.73541
ENSG00000154856	APCDD1	APC down-regulated 1	0.000310456	0.000182744	0.00148547		-1.79302	-1.83262	-1.57901	-1.73488
ENSG00000140932	CMTM2	CKLF like MARVEL transmembrane domain containing 2	0.0684779	0.0233737	0.00597018		-1.47643	-1.71942	-2.00545	-1.73377
ENSG00000152926	ZNF117	zinc finger protein 117	0.0208881	0.00577275	1.39854e-06		-1.29494	-1.486	-2.4172	-1.73272
ENSG00000140030	GPR65	G protein-coupled receptor 65	0.0100993	0.0345727	0.023043		-1.92334	-1.59268	-1.67837	-1.73146
ENSG00000102387	TAF7L	TATA-box binding protein associated factor 7 like	0.0316245	0.0636174	0.011171		-1.74111	-1.5088	-1.94413	-1.73134
ENSG00000120658	ENOX1	ecto-NOX disulfide-thiol exchanger 1	0.00943925	0.0197318	0.0068153		-1.78494	-1.59337	-1.8009	-1.7264
ENSG00000171659	GPR34	G protein-coupled receptor 34	0.0145052	0.0219477	0.0558705		-1.90816	-1.76879	-1.5013	-1.72608
ENSG00000104728	ARHGEF10	Rho guanine nucleotide exchange factor 10	0.0175566	0.00584426	0.000312275		-1.47	-1.6435	-2.06363	-1.72571
ENSG00000160161	CILP2	cartilage intermediate layer protein 2	0.000425109	0.00427148	0.000453283		-1.84391	-1.51878	-1.80753	-1.72341
ENSG00000157017	GHRL	ghrelin and obestatin prepropeptide	0.0113503	0.00749437	0.000798727		-1.57671	-1.62337	-1.96408	-1.72139
ENSG00000011590	ZBTB32	zinc finger and BTB domain containing 32	0.0899515	0.000484916	9.45926e-05		-1.08159	-1.94632	-2.13537	-1.7211
ENSG00000130943	PKDREJ	polycystin family receptor for egg jelly	0.00472161	0.0238546	0.00710275		-1.87948	-1.52202	-1.75673	-1.71941
ENSG00000099866	MADCAM1	mucosal vascular addressin cell adhesion molecule 1	0.0347848	0.055066	4.83391e-05		-1.43016	-1.29401	-2.4302	-1.71812
ENSG00000163637	PRICKLE2	prickle planar cell polarity protein 2	1.21325e-05	0.000340794	4.17487e-05		-1.85643	-1.55393	-1.74072	-1.71702
ENSG00000175820	CCDC168		0.0854833	0.0858817	0.054887		-1.70076	-1.6528	-1.79551	-1.71636
ENSG00000122786	CALD1	caldesmon 1	2.20151e-05	0.0055488	2.59217e-05		-1.92662	-1.3226	-1.89796	-1.71573
ENSG00000172404	DNAJB7	DnaJ heat shock protein family (Hsp40) member B7	0.0275846	0.00868264	0.0874337		-1.76052	-1.99878	-1.38675	-1.71535
ENSG00000170989	S1PR1	sphingosine-1-phosphate receptor 1	0.00399587	0.00223081	0.00154736		-1.65985	-1.7169	-1.76131	-1.71268
ENSG00000069493	CLEC2D	C-type lectin domain family 2 member D	0.00637946	0.00070187	2.14486e-07		-1.31404	-1.56035	-2.26277	-1.71239
ENSG00000111335	OAS2	2'-5'-oligoadenylate synthetase 2	0.00217432	0.00736321	0.012958		-1.91321	-1.67132	-1.54778	-1.71077
ENSG00000104213	PDGFRL	platelet derived growth factor receptor like	0.0132969	0.00947379	0.00716673		-1.6685	-1.70708	-1.74741	-1.70766
ENSG00000091428	RAPGEF4	Rap guanine nucleotide exchange factor 4	5.92889e-07	0.00011628	4.93852e-06		-1.88132	-1.50175	-1.73411	-1.70573
ENSG00000134245	WNT2B	Wnt family member 2B	0.0715491	0.00882636	0.00139119		-1.29725	-1.7466	-2.06877	-1.70421
ENSG00000186469	GNG2	G protein subunit gamma 2	0.0085725	0.00282483	0.00367581		-1.61697	-1.77274	-1.71652	-1.70208
ENSG00000126353	CCR7	C-C motif chemokine receptor 7	0.075223	0.0579597	0.0235748		-1.58644	-1.63378	-1.88	-1.70007
ENSG00000119725	ZNF410	zinc finger protein 410	0.0199214	0.000104784	0.000244712		-1.28606	-1.95513	-1.85525	-1.69882
ENSG00000162599	NFIA	nuclear factor I A	0.00338295	5.11037e-05	0.000272149		-1.45735	-1.90523	-1.72424	-1.69561
ENSG00000196381	ZNF781	zinc finger protein 781	0.0970899	0.0161622	0.0114053		-1.36989	-1.82579	-1.89094	-1.69554
ENSG00000176358	TAC4	tachykinin precursor 4	0.0899515	0.0777803	0.0206645		-1.55622	-1.56461	-1.9478	-1.68955
ENSG00000179855	GIPC3	GIPC PDZ domain containing family member 3	0.00190056	0.0225705	0.00453527		-1.90949	-1.43593	-1.723	-1.68948
ENSG00000204410	MSH5	mutS homolog 5	0.00812985	0.000630583	6.19057e-07		-1.2858	-1.57708	-2.18805	-1.68365
ENSG00000232653	GOLGA8N	golgin A8 family member N	0.0159745	0.00562958	0.000736281		-1.47463	-1.63458	-1.93013	-1.67978
ENSG00000197093	GAL3ST4	galactose-3-O-sulfotransferase 4	1.12704e-05	0.000145886	6.94515e-05		-1.80619	-1.58679	-1.64537	-1.67945
ENSG00000188906	LRRK2	leucine rich repeat kinase 2	0.00923049	0.00897317	0.0296779		-1.79041	-1.76116	-1.48495	-1.67884
ENSG00000158987	RAPGEF6	Rap guanine nucleotide exchange factor 6	1.08256e-06	3.51041e-10	2.3899e-10		-1.43953	-1.79283	-1.80192	-1.67809
ENSG00000184005	ST6GALNAC3	ST6 N-acetylgalactosaminide alpha-2,6-sialyltransferase 3	0.0888483	0.00209087	0.0422963		-1.34423	-2.18234	-1.50575	-1.67744
ENSG00000125354	SEPTIN6	septin 6	0.000370364	0.000891596	6.18084e-05		-1.66314	-1.54877	-1.81809	-1.67666
ENSG00000127152	BCL11B	BAF chromatin remodeling complex subunit BCL11B	0.0292612	0.0394088	0.0043328		-1.58657	-1.48158	-1.94921	-1.67245
ENSG00000149557	FEZ1	fasciculation and elongation protein zeta 1	0.0192813	0.000648384	0.00501661		-1.43195	-1.9531	-1.63229	-1.67245
ENSG00000164292	RHOBTB3	Rho related BTB domain containing 3	0.00629723	0.0100228	0.0176137		-1.79154	-1.66924	-1.53827	-1.66635
ENSG00000144857	BOC	BOC cell adhesion associated, oncogene regulated	0.0115834	4.23347e-05	0.00953788		-1.42704	-2.14987	-1.42198	-1.6663
ENSG00000150636	CCDC102B	coiled-coil domain containing 102B	0.00424563	0.000824171	0.00286398		-1.59335	-1.79317	-1.61148	-1.666
ENSG00000135426	TESPA1	thymocyte expressed, positive selection associated 1	0.0781879	0.0812818	0.0203994		-1.56914	-1.51294	-1.91526	-1.66578
ENSG00000155657	TTN	titin	0.00423713	0.000845167	0.00788224		-1.64298	-1.84665	-1.49888	-1.66284
ENSG00000170915	PAQR8	progestin and adipoQ receptor family member 8	0.0554053	0.00663089	0.00263357		-1.32742	-1.7551	-1.90536	-1.66263
ENSG00000266173	STRADA	STE20 related adaptor alpha	0.00016034	7.63378e-05	9.64388e-07		-1.52315	-1.57363	-1.89074	-1.66251
ENSG00000090376	IRAK3	interleukin 1 receptor associated kinase 3	0.00174952	0.00484987	0.00338399		-1.76745	-1.58729	-1.62979	-1.66151
ENSG00000065413	ANKRD44	ankyrin repeat domain 44	0.00326411	0.00203861	0.000114059		-1.52598	-1.56191	-1.89361	-1.6605
ENSG00000258472	AC005726.1	novel protein	0.00362348	4.66671e-05	8.41424e-06		-1.33131	-1.75462	-1.88924	-1.65839
ENSG00000122707	RECK	reversion inducing cysteine rich protein with kazal motifs	0.000845596	0.00117431	7.83559e-05		-1.60267	-1.54115	-1.82484	-1.65622
ENSG00000172716	SLFN11	schlafen family member 11	0.0174829	0.0067489	0.0031922		-1.51546	-1.66847	-1.78353	-1.65582
ENSG00000126091	ST3GAL3	ST3 beta-galactoside alpha-2,3-sialyltransferase 3	0.00161327	9.33421e-06	6.09688e-08		-1.27418	-1.69015	-2.0014	-1.65524
ENSG00000206561	COLQ	collagen like tail subunit of asymmetric acetylcholinesterase	0.0787281	0.000393812	0.00025345		-1.07335	-1.92053	-1.96543	-1.6531
ENSG00000185305	ARL15	ADP ribosylation factor like GTPase 15	2.7202e-07	4.48073e-07	8.56443e-06		-1.73019	-1.70529	-1.52169	-1.65239
ENSG00000095464	PDE6C	phosphodiesterase 6C	0.0110825	0.0012245	0.000593995		-1.41837	-1.71424	-1.799	-1.64387
ENSG00000144792	ZNF660	zinc finger protein 660	0.00185655	0.00011346	0.00167853		-1.55198	-1.84465	-1.53013	-1.64225
ENSG00000170962	PDGFD	platelet derived growth factor D	0.00078289	0.0311821	0.000931326		-1.86638	-1.24793	-1.80797	-1.64076
ENSG00000112309	B3GAT2	beta-1,3-glucuronyltransferase 2	0.084338	0.00521045	0.0220721		-1.33079	-1.95372	-1.62927	-1.63793
ENSG00000120280	CXorf21	chromosome X open reading frame 21	0.0211237	0.0148929	0.0189444		-1.62632	-1.6727	-1.60407	-1.63436
ENSG00000162849	KIF26B	kinesin family member 26B	0.00636599	0.0157785	0.0015305		-1.63683	-1.44262	-1.82177	-1.63374
ENSG00000103740	ACSBG1	acyl-CoA synthetase bubblegum family member 1	0.0479128	0.0168377	0.000807863		-1.33613	-1.5294	-2.02862	-1.63138
ENSG00000120049	KCNIP2	potassium voltage-gated channel interacting protein 2	0.00431455	6.50237e-07	3.26953e-05		-1.2381	-1.97315	-1.67867	-1.62997
ENSG00000267855	NDUFA7	NADH:ubiquinone oxidoreductase subunit A7	0.0260661	0.0115712	0.000311784		-1.3755	-1.49783	-2.01565	-1.62966
ENSG00000166762	CATSPER2	cation channel sperm associated 2	0.0388135	0.00242189	0.000120151		-1.20836	-1.65078	-2.0264	-1.62852
ENSG00000136732	GYPC	glycophorin C (Gerbich blood group)	0.0198609	0.0527538	0.00116602		-1.5539	-1.30187	-2.02693	-1.62757
ENSG00000137078	SIT1	signaling threshold regulating transmembrane adaptor 1	0.0981701	0.0236207	0.000860427		-1.21191	-1.53438	-2.13342	-1.62657
ENSG00000150540	HNMT	histamine N-methyltransferase	0.000364254	0.0277191	0.00170746		-1.92507	-1.24803	-1.69206	-1.62172
ENSG00000133107	TRPC4	transient receptor potential cation channel subfamily C member 4	0.00277618	0.0158492	7.90554e-05		-1.59123	-1.30631	-1.96448	-1.62067
ENSG00000276231	PIK3R6	phosphoinositide-3-kinase regulatory subunit 6	0.00785086	0.0267959	0.000422757		-1.57326	-1.31599	-1.96247	-1.61724
ENSG00000172243	CLEC7A	C-type lectin domain containing 7A	0.00159649	0.0215071	0.0167484		-1.93267	-1.44087	-1.4767	-1.61674
ENSG00000279968	CCDC28A-AS1		0.0138869	0.0163462	0.000231877		-1.45001	-1.39315	-2.00481	-1.61599
ENSG00000006638	TBXA2R	thromboxane A2 receptor	0.000333965	0.0478788	0.00161701		-1.95562	-1.16341	-1.72291	-1.61398
ENSG00000163563	MNDA	myeloid cell nuclear differentiation antigen	0.0120923	0.042237	0.0233645		-1.78559	-1.46213	-1.58891	-1.61221
ENSG00000175600	SUGCT	succinyl-CoA:glutarate-CoA transferase	0.00355601	0.0567685	0.0416534		-2.02215	-1.37453	-1.43922	-1.61197
ENSG00000188779	SKOR1	SKI family transcriptional corepressor 1	0.0413552	0.0372854	0.000339973		-1.35391	-1.34812	-2.13	-1.61067
ENSG00000168918	INPP5D	inositol polyphosphate-5-phosphatase D	0.0367612	0.00750391	0.0135294		-1.4496	-1.7577	-1.62227	-1.60986
ENSG00000143226	FCGR2A	Fc fragment of IgG receptor IIa	0.00269397	0.0707444	0.0190502		-1.99727	-1.26321	-1.5653	-1.60859
ENSG00000140543	DET1	DET1 partner of COP1 E3 ubiquitin ligase	0.0201504	0.00436516	0.000211318		-1.3258	-1.55387	-1.94147	-1.60705
ENSG00000113231	PDE8B	phosphodiesterase 8B	0.00251538	0.00164982	0.0126634		-1.69521	-1.7265	-1.39566	-1.60579
ENSG00000260097	SPDYE6	speedy/RINGO cell cycle regulator family member E6	0.083291	0.00311146	0.00403759		-1.1939	-1.83927	-1.78185	-1.60501
ENSG00000167100	SAMD14	sterile alpha motif domain containing 14	0.0203229	0.0379215	0.00886503		-1.61995	-1.4441	-1.7488	-1.60429
ENSG00000157214	STEAP2	STEAP2 metalloreductase	0.0382997	0.000710447	0.00754732		-1.29447	-1.94675	-1.56781	-1.60301
ENSG00000101265	RASSF2	Ras association domain family member 2	0.00186113	0.00138657	0.00869394		-1.68914	-1.7012	-1.41859	-1.60298
ENSG00000100234	TIMP3	TIMP metallopeptidase inhibitor 3	0.00551027	0.0466562	0.0331867		-1.91767	-1.4109	-1.47951	-1.60269
ENSG00000241343	RPL36A	ribosomal protein L36a	0.000178504	0.00245851	4.34309e-06		-1.60224	-1.31598	-1.88985	-1.60269
ENSG00000132274	TRIM22	tripartite motif containing 22	0.00323091	0.0090016	0.00311517		-1.67945	-1.48426	-1.64299	-1.60223
ENSG00000010295	IFFO1	intermediate filament family orphan 1	0.00248752	0.0611901	0.00170746		-1.80678	-1.17169	-1.82139	-1.59995
ENSG00000184984	CHRM5	cholinergic receptor muscarinic 5	0.0138404	0.00603351	0.0876158		-1.71469	-1.84997	-1.23038	-1.59835
ENSG00000114861	FOXP1	forkhead box P1	1.8499e-06	0.000151961	6.33664e-07		-1.67931	-1.3725	-1.74055	-1.59745
ENSG00000178404	CEP295NL	CEP295 N-terminal like	0.0380023	0.00592959	0.00626907		-1.37697	-1.71376	-1.69004	-1.59359
ENSG00000180953	ST20	suppressor of tumorigenicity 20	0.00052153	1.46529e-06	2.81723e-09		-1.22975	-1.61663	-1.92786	-1.59141
ENSG00000189050	RNFT1	ring finger protein, transmembrane 1	0.000132996	0.000286722	0.00242562		-1.73413	-1.64212	-1.39436	-1.5902
ENSG00000083814	ZNF671	zinc finger protein 671	0.0330128	0.000446095	0.000366193		-1.18094	-1.78603	-1.80034	-1.5891
ENSG00000244486	SCARF2	scavenger receptor class F member 2	0.00601529	0.0110154	0.00389223		-1.62328	-1.48784	-1.65059	-1.58724
ENSG00000167676	PLIN4	perilipin 4	0.0100777	0.0489016	0.00128703		-1.59919	-1.24722	-1.89917	-1.58186
ENSG00000135406	PRPH	peripherin	0.0506412	0.0423923	0.0195752		-1.51118	-1.52738	-1.70273	-1.58043
ENSG00000105877	DNAH11	dynein axonemal heavy chain 11	0.0955047	0.089471	0.0513304		-1.53362	-1.5124	-1.68761	-1.57788
ENSG00000110852	CLEC2B	C-type lectin domain family 2 member B	0.00559331	0.0834812	0.00520599		-1.79761	-1.17348	-1.76194	-1.57768
ENSG00000162825	NBPF20	NBPF member 20	2.34651e-05	3.19625e-05	2.54635e-07		-1.49146	-1.46748	-1.76302	-1.57399
ENSG00000114450	GNB4	G protein subunit beta 4	0.000348191	0.000195544	0.021407		-1.75319	-1.79865	-1.16857	-1.57347
ENSG00000142156	COL6A1	collagen type VI alpha 1 chain	0.00241065	0.086365	0.000647526		-1.76023	-1.05236	-1.90746	-1.57335
ENSG00000213658	LAT	linker for activation of T cells	0.0483946	0.0317598	0.00170715		-1.35342	-1.41874	-1.94659	-1.57292
ENSG00000260916	CCPG1	cell cycle progression 1	6.29645e-06	8.26547e-06	2.2289e-06		-1.55464	-1.54019	-1.6104	-1.56841
ENSG00000120217	CD274	CD274 molecule	0.00674883	0.0135712	0.00190238		-1.56512	-1.41676	-1.71921	-1.56703
ENSG00000239697	TNFSF12	TNF superfamily member 12	0.000526689	0.0161828	8.62357e-05		-1.66626	-1.19488	-1.82917	-1.56344
ENSG00000204172	AGAP9	ArfGAP with GTPase domain, ankyrin repeat and PH domain 9	0.0461198	0.00387046	1.91937e-06		-1.05707	-1.42717	-2.20457	-1.56294
ENSG00000067113	PLPP1	phospholipid phosphatase 1	4.89864e-07	4.19125e-05	4.3901e-06		-1.69767	-1.42259	-1.56161	-1.56062
ENSG00000171791	BCL2	BCL2 apoptosis regulator	0.0640921	0.00220049	0.0118137		-1.24029	-1.87297	-1.56323	-1.55883
ENSG00000149380	P4HA3	prolyl 4-hydroxylase subunit alpha 3	0.00178577	0.0174494	0.00133868		-1.68141	-1.30435	-1.68402	-1.55659
ENSG00000117318	ID3	inhibitor of DNA binding 3, HLH protein	0.0140658	0.00307749	0.037147		-1.55555	-1.79929	-1.31195	-1.5556
ENSG00000185739	SRL	sarcalumenin	0.0375703	0.0550954	0.0800619		-1.69345	-1.54934	-1.4184	-1.55373
ENSG00000163531	NFASC	neurofascin	0.016901	0.0774432	0.096878		-1.88976	-1.42812	-1.34187	-1.55325
ENSG00000168116	KIAA1586	KIAA1586	0.0135793	6.65514e-05	0.00143237		-1.25229	-1.87374	-1.52947	-1.55183
ENSG00000198133	TMEM229B	transmembrane protein 229B	0.0111953	0.0731442	0.000339533		-1.5236	-1.11068	-2.01471	-1.54966
ENSG00000171462	DLK2	delta like non-canonical Notch ligand 2	0.00208034	0.00302727	4.0987e-05		-1.44642	-1.37641	-1.81716	-1.54666
ENSG00000182700	IGIP	IgA inducing protein	0.00273018	0.00094638	5.38274e-05		-1.38889	-1.48585	-1.76439	-1.54638
ENSG00000057657	PRDM1	PR/SET domain 1	0.00245327	0.0137369	0.0483063		-1.86081	-1.52622	-1.24765	-1.54489
ENSG00000091436	MAP3K20	mitogen-activated protein kinase kinase kinase 20	1.73124e-06	0.000801579	0.00665436		-1.98447	-1.45252	-1.19698	-1.54466
ENSG00000106080	FKBP14	FKBP prolyl isomerase 14	2.40785e-05	1.24173e-05	2.8672e-08		-1.40419	-1.44653	-1.77423	-1.54165
ENSG00000235194	PPP1R3E	protein phosphatase 1 regulatory subunit 3E	0.0101166	3.19398e-05	1.31082e-07		-1.06462	-1.59654	-1.9598	-1.54032
ENSG00000217555	CKLF	chemokine like factor	0.0805377	0.0271055	0.0164923		-1.34818	-1.58476	-1.68199	-1.53831
ENSG00000152433	ZNF547	zinc finger protein 547	1.73478e-05	2.29995e-05	2.21888e-06		-1.50411	-1.48379	-1.62383	-1.53724
ENSG00000144596	GRIP2	glutamate receptor interacting protein 2	0.00857471	0.0410396	0.0103245		-1.68305	-1.32823	-1.59983	-1.53703
ENSG00000139117	CPNE8	copine 8	0.0247922	0.0111568	0.00210111		-1.36669	-1.48939	-1.75042	-1.5355
ENSG00000138134	STAMBPL1	STAM binding protein like 1	0.000389963	0.00136251	0.000855248		-1.62159	-1.46751	-1.51287	-1.53399
ENSG00000129116	PALLD	palladin, cytoskeletal associated protein	2.66539e-07	0.0001401	0.0010298		-1.88632	-1.44922	-1.26387	-1.53314
ENSG00000154146	NRGN	neurogranin	0.0769285	0.00744022	0.00301407		-1.17726	-1.63925	-1.78172	-1.53274
ENSG00000272031	ANKRD34A	ankyrin repeat domain 34A	0.0482417	0.0175382	0.00122078		-1.26522	-1.44554	-1.87652	-1.52909
ENSG00000279765	AC013394.1		0.0684933	0.0418453	0.00125095		-1.25643	-1.34594	-1.98165	-1.52801
ENSG00000112531	QKI	QKI, KH domain containing RNA binding	8.27582e-09	4.25049e-11	1.50464e-06		-1.53387	-1.73453	-1.31002	-1.52614
ENSG00000112208	BAG2	BAG cochaperone 2	0.058038	0.0188458	0.0122434		-1.34139	-1.57471	-1.65096	-1.52236
ENSG00000058673	ZC3H11A	zinc finger CCCH-type containing 11A	0.0444777	0.0179056	0.090308		-1.53915	-1.72138	-1.29978	-1.5201
ENSG00000092068	SLC7A8	solute carrier family 7 member 8	0.0167823	0.00206802	3.38865e-05		-1.19623	-1.46478	-1.89494	-1.51865
ENSG00000079819	EPB41L2	erythrocyte membrane protein band 4.1 like 2	0.00213229	9.97101e-05	5.6226e-05		-1.31922	-1.59648	-1.63863	-1.51811
ENSG00000178199	ZC3H12D	zinc finger CCCH-type containing 12D	0.01959	0.0630985	0.0205921		-1.64202	-1.32695	-1.58518	-1.51805
ENSG00000246922	UBAP1L	ubiquitin associated protein 1 like	0.0254668	0.00645361	9.80253e-06		-1.15465	-1.34569	-2.05012	-1.51682
ENSG00000147434	CHRNA6	cholinergic receptor nicotinic alpha 6 subunit	0.0869538	0.08686	0.0127956		-1.38149	-1.34303	-1.82443	-1.51632
ENSG00000204176	SYT15	synaptotagmin 15	0.0809942	0.0539775	0.0093727		-1.33195	-1.41196	-1.80397	-1.51596
ENSG00000171488	LRRC8C	leucine rich repeat containing 8 VRAC subunit C	0.000250964	7.43331e-06	0.000111346		-1.41017	-1.67302	-1.45806	-1.51375
ENSG00000205045	SLFN12L	schlafen family member 12 like	0.0999768	0.027441	0.094997		-1.40792	-1.75564	-1.37258	-1.51205
ENSG00000151474	FRMD4A	FERM domain containing 4A	0.0402012	0.00282349	0.000800886		-1.17671	-1.59765	-1.75898	-1.51111
ENSG00000066056	TIE1	tyrosine kinase with immunoglobulin like and EGF like domains 1	0.0492496	0.00509222	0.00218178		-1.20478	-1.60384	-1.72109	-1.50991
ENSG00000163611	SPICE1	spindle and centriole associated protein 1	0.000119171	2.11381e-08	9.44902e-06		-1.29792	-1.78133	-1.44924	-1.50949
ENSG00000146094	DOK3	docking protein 3	0.00269189	0.00344724	0.000110665		-1.42211	-1.36689	-1.73791	-1.50897
ENSG00000055955	ITIH4	inter-alpha-trypsin inhibitor heavy chain 4	0.0896105	0.0264369	0.016237		-1.2909	-1.56922	-1.66349	-1.50787
ENSG00000183386	FHL3	four and a half LIM domains 3	0.000493289	0.00321154	1.23976e-05		-1.48	-1.26364	-1.77981	-1.50782
ENSG00000166341	DCHS1	dachsous cadherin-related 1	0.0236439	0.0123581	0.0326489		-1.51008	-1.61492	-1.39407	-1.50635
ENSG00000077157	PPP1R12B	protein phosphatase 1 regulatory subunit 12B	0.000536668	0.0170287	0.0235433		-1.89226	-1.34805	-1.27538	-1.50523
ENSG00000133466	C1QTNF6	C1q and TNF related 6	2.20151e-05	0.0112835	1.23966e-06		-1.64102	-1.03962	-1.83276	-1.50447
ENSG00000182463	TSHZ2	teashirt zinc finger homeobox 2	0.0405126	0.0112665	1.03186e-05		-1.10318	-1.2982	-2.10559	-1.50232
ENSG00000107719	PALD1	phosphatase domain containing paladin 1	0.000954279	3.68673e-05	6.21166e-06		-1.28975	-1.54853	-1.66726	-1.50185
ENSG00000155970	MICU3	mitochondrial calcium uptake family member 3	0.0288039	0.00394013	0.00652337		-1.31645	-1.64068	-1.54609	-1.50107
ENSG00000197054	ZNF763	zinc finger protein 763	0.0533075	0.0089835	0.00227051		-1.21443	-1.53785	-1.74928	-1.50052
ENSG00000122483	CCDC18		2.78049e-05	0.000411491	0.000171677		-1.62913	-1.39721	-1.46841	-1.49825
ENSG00000163806	SPDYA	speedy/RINGO cell cycle regulator family member A	0.00998101	0.0153207	0.00599913		-1.51632	-1.4124	-1.56203	-1.49692
ENSG00000185862	EVI2B	ecotropic viral integration site 2B	0.0170921	0.0258638	0.0540671		-1.64222	-1.51802	-1.32711	-1.49578
ENSG00000198873	GRK5	G protein-coupled receptor kinase 5	1.14027e-05	0.00575727	0.00381873		-1.90638	-1.26906	-1.31009	-1.49518
ENSG00000102385	DRP2	dystrophin related protein 2	0.00714588	0.0322629	0.060537		-1.7803	-1.43294	-1.269	-1.49408
ENSG00000111817	DSE	dermatan sulfate epimerase	2.04217e-05	0.0016029	0.000740516		-1.73775	-1.33001	-1.40429	-1.49068
ENSG00000185614	INKA1	inka box actin regulator 1	0.0233962	0.0608947	0.00438805		-1.47947	-1.23811	-1.74664	-1.48808
ENSG00000135976	ANKRD36	ankyrin repeat domain 36	0.01317	6.31709e-05	0.000492442		-1.16964	-1.7502	-1.54087	-1.4869
ENSG00000185633	NDUFA4L2	NDUFA4 mitochondrial complex associated like 2	0.050635	0.0515211	0.0831446		-1.56589	-1.52789	-1.36677	-1.48685
ENSG00000132330	SCLY	selenocysteine lyase	0.00666666	0.000137169	1.16177e-05		-1.17148	-1.54599	-1.73975	-1.48574
ENSG00000184232	OAF		0.00104552	0.0157332	0.00195239		-1.6578	-1.24935	-1.54374	-1.48363
ENSG00000130052	STARD8	StAR related lipid transfer domain containing 8	0.00453016	0.0239422	0.00923489		-1.64367	-1.32109	-1.48295	-1.48257
ENSG00000112394	SLC16A10	solute carrier family 16 member 10	0.0196735	0.00653135	0.0507181		-1.49935	-1.6832	-1.25066	-1.47774
ENSG00000221963	APOL6	apolipoprotein L6	0.00326411	0.0240067	0.0122098		-1.68797	-1.31352	-1.42625	-1.47592
ENSG00000171217	CLDN20	claudin 20	0.0806234	0.0195593	0.0479919		-1.33545	-1.65549	-1.4295	-1.47348
ENSG00000100490	CDKL1	cyclin dependent kinase like 1	0.00970915	0.018438	0.00489366		-1.49768	-1.35409	-1.56809	-1.47329
ENSG00000198682	PAPSS2	3'-phosphoadenosine 5'-phosphosulfate synthase 2	0.000784532	0.0480581	0.00895389		-1.8316	-1.13997	-1.4375	-1.46969
ENSG00000091592	NLRP1	NLR family pyrin domain containing 1	0.009557	0.0127989	0.00473301		-1.4679	-1.38992	-1.53941	-1.46574
ENSG00000115232	ITGA4	integrin subunit alpha 4	0.0123399	0.0176909	0.034658		-1.58365	-1.48305	-1.3303	-1.46567
ENSG00000120458	MSANTD2		0.00263145	1.68294e-05	9.8549e-07		-1.14114	-1.54115	-1.71437	-1.46555
ENSG00000153246	PLA2R1	phospholipase A2 receptor 1	0.0020973	0.0394934	0.000400223		-1.56579	-1.08503	-1.7321	-1.46097
ENSG00000069667	RORA	RAR related orphan receptor A	0.00447867	0.000352997	0.0002229		-1.27683	-1.532	-1.56903	-1.45928
ENSG00000164038	SLC9B2	solute carrier family 9 member B2	0.00280716	0.0299862	0.037009		-1.78274	-1.3245	-1.26964	-1.45896
ENSG00000131398	KCNC3	potassium voltage-gated channel subfamily C member 3	0.0444029	0.0173559	0.00104771		-1.208	-1.36569	-1.79925	-1.45765
ENSG00000118507	AKAP7	A-kinase anchoring protein 7	0.0110269	0.00022383	3.22028e-06		-1.0873	-1.47864	-1.80289	-1.45628
ENSG00000139926	FRMD6	FERM domain containing 6	1.46394e-06	0.00205948	0.0143334		-1.9657	-1.32815	-1.0747	-1.45618
ENSG00000004468	CD38	CD38 molecule	0.0773899	0.0570716	0.086849		-1.46677	-1.52414	-1.3776	-1.45617
ENSG00000176438	SYNE3	spectrin repeat containing nuclear envelope family member 3	0.00224384	0.0143971	0.0725719		-1.80221	-1.45906	-1.10573	-1.45567
ENSG00000196632	WNK3	WNK lysine deficient protein kinase 3	0.0518472	0.000898005	0.0168627		-1.17129	-1.82333	-1.35305	-1.44922
ENSG00000136111	TBC1D4	TBC1 domain family member 4	0.0109215	0.00198665	0.000355674		-1.2467	-1.45257	-1.63951	-1.44626
ENSG00000138606	SHF	Src homology 2 domain containing F	0.00627006	0.00109698	3.27454e-06		-1.17222	-1.34232	-1.82307	-1.44587
ENSG00000074370	ATP2A3	ATPase sarcoplasmic/endoplasmic reticulum Ca2+ transporting 3	0.0656533	0.0387913	0.00468932		-1.24559	-1.34239	-1.7483	-1.44543
ENSG00000166793	YPEL4	yippee like 4	0.00414557	0.012344	0.00913211		-1.56586	-1.36497	-1.40214	-1.44432
ENSG00000136869	TLR4	toll like receptor 4	0.00378471	0.0143141	0.0482117		-1.70051	-1.44307	-1.18655	-1.44338
ENSG00000221995	TIAF1	TGFB1-induced anti-apoptotic factor 1	0.0362113	0.0149862	0.0210907		-1.36691	-1.52222	-1.43947	-1.44287
ENSG00000150455	TIRAP	TIR domain containing adaptor protein	0.011	0.000639167	7.145e-06		-1.11644	-1.41725	-1.79223	-1.44197
ENSG00000198879	SFMBT2	Scm like with four mbt domains 2	0.00455305	0.0303727	0.00344571		-1.55664	-1.20627	-1.55877	-1.44056
ENSG00000134042	MRO	maestro	0.0252849	0.0879308	0.0711103		-1.66898	-1.29749	-1.35014	-1.43887
ENSG00000198553	KCNRG	potassium channel regulator	0.0457556	0.0597891	0.000544099		-1.24278	-1.15876	-1.91051	-1.43735
ENSG00000156011	PSD3	pleckstrin and Sec7 domain containing 3	0.0254735	0.010234	0.00817288		-1.33295	-1.47516	-1.50028	-1.43613
ENSG00000043462	LCP2	lymphocyte cytosolic protein 2	0.00881065	0.0691455	0.0355497		-1.71026	-1.22271	-1.37195	-1.43497
ENSG00000243716	NPIPB5	nuclear pore complex interacting protein family member B5	0.0353546	0.0187	0.000190757		-1.16825	-1.25754	-1.87752	-1.43444
ENSG00000178852	EFCAB13		0.0101494	0.000901897	3.26953e-05		-1.15589	-1.41787	-1.72008	-1.43128
ENSG00000096968	JAK2	Janus kinase 2	9.20385e-06	1.30875e-05	0.000103046		-1.4929	-1.47211	-1.32104	-1.42868
ENSG00000230510	PPP5D1	PPP5 tetratricopeptide repeat domain containing 1	0.0719911	0.0132361	7.49137e-05		-1.02321	-1.30679	-1.94816	-1.42606
ENSG00000134013	LOXL2	lysyl oxidase like 2	0.00250022	0.0768962	0.0155795		-1.76513	-1.089	-1.41133	-1.42182
ENSG00000266967	AARSD1	alanyl-tRNA synthetase domain containing 1	0.00917332	0.0202466	0.000414699		-1.35104	-1.19818	-1.71563	-1.42161
ENSG00000254996	ANKHD1-EIF4EBP3	ANKHD1-EIF4EBP3 readthrough	0.0150568	0.0148519	8.49687e-05		-1.22947	-1.20969	-1.82205	-1.4204
ENSG00000119681	LTBP2	latent transforming growth factor beta binding protein 2	0.00548351	0.00787631	0.00385077		-1.44233	-1.36205	-1.45471	-1.4197
ENSG00000106852	LHX6	LIM homeobox 6	0.018863	0.000796402	0.0169245		-1.28129	-1.7143	-1.26254	-1.41938
ENSG00000138792	ENPEP	glutamyl aminopeptidase	0.00960881	0.0170995	0.0017514		-1.38761	-1.26549	-1.59621	-1.41644
ENSG00000185989	RASA3	RAS p21 protein activator 3	0.00678158	0.00912546	0.0509837		-1.58284	-1.50289	-1.15788	-1.41454
ENSG00000213398	LCAT	lecithin-cholesterol acyltransferase	0.0062924	0.00179219	1.3475e-06		-1.14225	-1.25977	-1.84078	-1.41427
ENSG00000187942	LDLRAD2	low density lipoprotein receptor class A domain containing 2	0.0333011	0.0133244	0.00239717		-1.23536	-1.37395	-1.62771	-1.41234
ENSG00000069869	NEDD4	NEDD4 E3 ubiquitin protein ligase	0.000740107	0.00328893	0.0059316		-1.57225	-1.37534	-1.28751	-1.4117
ENSG00000083844	ZNF264	zinc finger protein 264	3.68316e-08	7.78025e-10	2.06036e-06		-1.41952	-1.56904	-1.24557	-1.41137
ENSG00000174804	FZD4	frizzled class receptor 4	0.000531895	0.00342686	0.0126437		-1.63664	-1.39552	-1.19957	-1.41058
ENSG00000163053	SLC16A14	solute carrier family 16 member 14	0.00530853	0.0158492	0.0401877		-1.61987	-1.40079	-1.20641	-1.40902
ENSG00000187498	COL4A1	collagen type IV alpha 1 chain	0.00604038	0.0834103	0.0193468		-1.68897	-1.11039	-1.42571	-1.40836
ENSG00000160097	FNDC5	fibronectin type III domain containing 5	0.0896105	0.0270675	0.0367708		-1.25174	-1.52439	-1.44015	-1.40543
ENSG00000124614	RPS10	ribosomal protein S10	0.00489107	0.000846167	0.000138908		-1.23304	-1.40384	-1.56947	-1.40212
ENSG00000069020	MAST4	microtubule associated serine/threonine kinase family member 4	0.0224209	0.000493206	1.99276e-05		-1.02359	-1.45293	-1.72887	-1.4018
ENSG00000145934	TENM2	teneurin transmembrane protein 2	0.0847547	0.000369402	0.0160931		-1.02797	-1.85683	-1.31336	-1.39939
ENSG00000135074	ADAM19	ADAM metallopeptidase domain 19	0.00944118	0.0101328	0.0134263		-1.44481	-1.40572	-1.34354	-1.39803
ENSG00000167601	AXL	AXL receptor tyrosine kinase	0.000142164	0.0186042	0.00134341		-1.67887	-1.09051	-1.42315	-1.39751
ENSG00000137965	IFI44	interferon induced protein 44	0.0107382	0.026781	0.0181835		-1.50882	-1.30873	-1.37084	-1.39613
ENSG00000186026	ZNF284	zinc finger protein 284	0.0194752	0.000555467	0.00320318		-1.17227	-1.6154	-1.39745	-1.39504
ENSG00000163378	EOGT	EGF domain specific O-linked N-acetylglucosamine transferase	6.50588e-06	0.00168882	0.00196075		-1.70918	-1.243	-1.21948	-1.39055
ENSG00000198466	ZNF587	zinc finger protein 587	5.66464e-07	6.52547e-09	2.78451e-06		-1.35314	-1.54321	-1.27286	-1.38973
ENSG00000169330	MINAR1	membrane integral NOTCH2 associated receptor 1	0.00743266	0.00489608	0.000928508		-1.30308	-1.33588	-1.53004	-1.38967
ENSG00000072818	ACAP1	ArfGAP with coiled-coil, ankyrin repeat and PH domains 1	0.0345782	0.0250831	0.000244712		-1.15216	-1.18418	-1.81657	-1.3843
ENSG00000085224	ATRX	ATRX chromatin remodeler	3.55636e-09	8.07333e-07	3.54557e-07		-1.5152	-1.3005	-1.33358	-1.38309
ENSG00000174501	ANKRD36C	ankyrin repeat domain 36C	0.0111931	4.41626e-05	0.00347448		-1.15258	-1.72348	-1.27252	-1.38286
ENSG00000172349	IL16	interleukin 16	0.01853	0.0178148	0.0144065		-1.38456	-1.36443	-1.38934	-1.37945
ENSG00000124802	EEF1E1	eukaryotic translation elongation factor 1 epsilon 1	0.000678526	0.00273446	0.000243562		-1.40853	-1.24517	-1.48018	-1.37796
ENSG00000139974	SLC38A6	solute carrier family 38 member 6	1.86305e-07	1.6471e-05	7.65321e-10		-1.37538	-1.17039	-1.58579	-1.37719
ENSG00000145416	MARCHF1	membrane associated ring-CH-type finger 1	0.00141881	0.00308102	0.00176674		-1.42917	-1.31797	-1.37377	-1.37364
ENSG00000214872	SMTNL1	smoothelin like 1	0.0811132	0.0814676	0.00122078		-1.13497	-1.10277	-1.87206	-1.36994
ENSG00000183426	NPIPA1	nuclear pore complex interacting protein family member A1	0.000246119	0.00339866	2.8727e-05		-1.40667	-1.14476	-1.55784	-1.36976
ENSG00000147099	HDAC8	histone deacetylase 8	2.40546e-07	3.52053e-05	1.07446e-07		-1.44009	-1.18914	-1.47501	-1.36808
ENSG00000163697	APBB2	amyloid beta precursor protein binding family B member 2	8.83605e-08	5.16906e-08	4.0134e-09		-1.31997	-1.34532	-1.43309	-1.36613
ENSG00000129084	PSMA1	proteasome 20S subunit alpha 1	0.000768121	0.0029883	0.000181886		-1.38114	-1.22188	-1.48882	-1.36395
ENSG00000158301	GPRASP2	G protein-coupled receptor associated sorting protein 2	0.0454905	0.0103399	0.00478101		-1.1581	-1.40452	-1.51362	-1.35875
ENSG00000092529	CAPN3	calpain 3	0.0571069	0.0434679	0.00149884		-1.15345	-1.18616	-1.73628	-1.35863
ENSG00000167766	ZNF83	zinc finger protein 83	0.023139	0.000565493	0.000110944		-1.02623	-1.45035	-1.5964	-1.35766
ENSG00000128872	TMOD2	tropomodulin 2	0.0470048	0.0590663	0.010195		-1.28419	-1.20349	-1.55454	-1.34741
ENSG00000231887	PRH1		0.0472435	0.00797311	0.000126734		-1.02131	-1.27629	-1.74068	-1.34609
ENSG00000132010	ZNF20	zinc finger protein 20	0.0624784	0.0491685	0.000814565		-1.1155	-1.14114	-1.78139	-1.34601
ENSG00000166743	ACSM1	acyl-CoA synthetase medium chain family member 1	0.0588879	0.0685277	7.8212e-05		-1.06066	-1.00458	-1.95032	-1.33852
ENSG00000165338	HECTD2	HECT domain E3 ubiquitin protein ligase 2	4.70784e-05	7.32964e-05	5.319e-06		-1.30952	-1.27424	-1.43114	-1.3383
ENSG00000049768	FOXP3	forkhead box P3	0.0326997	0.0209998	0.0560972		-1.36988	-1.43204	-1.20671	-1.33621
ENSG00000188897	AC099489.1	novel lipoprotein amino terminal region containing protein	0.0599039	0.0691958	0.0791205		-1.39846	-1.32617	-1.27518	-1.33327
ENSG00000126882	FAM78A		0.00625423	0.0130027	0.00644408		-1.39125	-1.25488	-1.34937	-1.33183
ENSG00000196757	ZNF700	zinc finger protein 700	0.00191124	0.0122013	0.000630435		-1.38099	-1.12663	-1.47137	-1.32633
ENSG00000105483	CARD8	caspase recruitment domain family member 8	4.94477e-08	4.49726e-08	4.6209e-07		-1.35112	-1.36049	-1.26234	-1.32465
ENSG00000088756	ARHGAP28	Rho GTPase activating protein 28	0.0141368	0.0788123	0.0087896		-1.43544	-1.05645	-1.47975	-1.32388
ENSG00000196263	ZNF471	zinc finger protein 471	0.00679677	0.000201376	0.000226069		-1.10934	-1.4381	-1.42133	-1.32292
ENSG00000166343	MSS51	MSS51 mitochondrial translational activator	0.00747001	0.000273376	1.90889e-06		-1.01678	-1.30396	-1.64205	-1.32093
ENSG00000139547	RDH16	retinol dehydrogenase 16	0.081191	0.0219477	0.0170852		-1.13795	-1.3936	-1.42958	-1.32037
ENSG00000168016	TRANK1	tetratricopeptide repeat and ankyrin repeat containing 1	0.000412926	0.044489	0.0107326		-1.6905	-1.02389	-1.24516	-1.31985
ENSG00000198771	RCSD1	RCSD domain containing 1	0.0413588	0.0565806	0.0516314		-1.38199	-1.27787	-1.28611	-1.31532
ENSG00000151687	ANKAR	ankyrin and armadillo repeat containing	0.0203806	3.20882e-05	0.0024143		-1.01844	-1.664	-1.25361	-1.31202
ENSG00000109576	AADAT	aminoadipate aminotransferase	0.010677	0.0392366	0.013376		-1.42419	-1.1628	-1.34628	-1.31109
ENSG00000163565	IFI16	interferon gamma inducible protein 16	0.00349069	0.0181205	0.0471888		-1.5662	-1.27583	-1.08762	-1.30988
ENSG00000086730	LAT2	linker for activation of T cells family member 2	0.00998331	0.0164371	0.00319761		-1.30119	-1.19931	-1.42729	-1.30926
ENSG00000197961	ZNF121	zinc finger protein 121	0.000131183	0.00829932	0.00461464		-1.58734	-1.13592	-1.19809	-1.30711
ENSG00000185864	NPIPB4	nuclear pore complex interacting protein family member B4	0.0304934	0.0159373	0.00160968		-1.14382	-1.22929	-1.54804	-1.30705
ENSG00000214562	NUTM2D		0.0159244	0.00802533	0.0938912		-1.41024	-1.50409	-1.00442	-1.30625
ENSG00000123384	LRP1	LDL receptor related protein 1	7.34424e-05	0.000612132	0.000117568		-1.37802	-1.20402	-1.32872	-1.30359
ENSG00000081985	IL12RB2	interleukin 12 receptor subunit beta 2	0.00368319	0.0491044	0.00463462		-1.47116	-1.03485	-1.40119	-1.3024
ENSG00000134970	TMED7	transmembrane p24 trafficking protein 7	0.000241168	7.55818e-06	0.000292585		-1.23717	-1.46373	-1.20472	-1.30187
ENSG00000159958	TNFRSF13C	TNF receptor superfamily member 13C	0.0467788	0.0253117	0.00422736		-1.14515	-1.23738	-1.52264	-1.30172
ENSG00000167984	NLRC3	NLR family CARD domain containing 3	0.0571069	0.0455297	0.00102573		-1.08968	-1.11222	-1.69963	-1.30051
ENSG00000163428	LRRC58	leucine rich repeat containing 58	3.29347e-08	1.7721e-11	1.28333e-05		-1.29705	-1.54652	-1.0534	-1.29899
ENSG00000011028	MRC2	mannose receptor C type 2	0.0367442	0.0270891	0.00284155		-1.16098	-1.1908	-1.54032	-1.29737
ENSG00000115935	WIPF1	WAS/WASL interacting protein family member 1	0.000448102	0.00425922	0.00790902		-1.49955	-1.23906	-1.151	-1.29654
ENSG00000127914	AKAP9	A-kinase anchoring protein 9	3.69259e-05	1.12124e-08	2.54904e-06		-1.131	-1.49967	-1.25785	-1.29617
ENSG00000249437	NAIP	NLR family apoptosis inhibitory protein	0.0312097	0.0459796	0.0097418		-1.26937	-1.16608	-1.44184	-1.29243
ENSG00000119699	TGFB3	transforming growth factor beta 3	0.00935295	0.0953823	0.0540671		-1.60013	-1.06879	-1.19825	-1.28905
ENSG00000079257	LXN	latexin	0.0810833	0.00703798	0.0358486		-1.089	-1.54548	-1.23066	-1.28838
ENSG00000123685	BATF3	basic leucine zipper ATF-like transcription factor 3	0.0228103	0.0472713	0.0073203		-1.2909	-1.12666	-1.44476	-1.28744
ENSG00000244687	UBE2V1	ubiquitin conjugating enzyme E2 V1	0.00453016	0.000657883	4.72914e-05		-1.09999	-1.26691	-1.4734	-1.2801
ENSG00000179044	EXOC3L1	exocyst complex component 3 like 1	0.0131779	0.00253989	0.000348314		-1.09432	-1.27444	-1.47029	-1.27968
ENSG00000243244	STON1	stonin 1	0.0794562	0.00336578	0.0585696		-1.07937	-1.64201	-1.10969	-1.27702
ENSG00000122481	RWDD3	RWD domain containing 3	0.000324404	7.56544e-05	5.98158e-05		-1.21154	-1.30448	-1.31417	-1.27673
ENSG00000137871	ZNF280D	zinc finger protein 280D	0.000105981	1.54065e-06	1.39708e-06		-1.11643	-1.33849	-1.33663	-1.26385
ENSG00000173221	GLRX	glutaredoxin	0.000941889	0.015313	0.00552054		-1.46155	-1.0983	-1.22581	-1.26188
ENSG00000168679	SLC16A4	solute carrier family 16 member 4	0.0190807	0.00704202	0.0059775		-1.17062	-1.29801	-1.30984	-1.25949
ENSG00000121966	CXCR4	C-X-C motif chemokine receptor 4	0.00228873	0.0123115	0.0253998		-1.46199	-1.20847	-1.08409	-1.25152
ENSG00000278129	ZNF8	zinc finger protein 8	0.000372264	0.000278822	0.00692171		-1.35063	-1.36218	-1.04097	-1.25126
ENSG00000081803	CADPS2	calcium dependent secretion activator 2	0.0806439	0.00900104	0.0251653		-1.04912	-1.44572	-1.25156	-1.2488
ENSG00000271601	LIX1L	limb and CNS expressed 1 like	0.00332597	0.00289929	0.00163884		-1.23289	-1.22662	-1.28004	-1.24652
ENSG00000091009	RBM27	RNA binding motif protein 27	6.50236e-06	4.65924e-11	9.3806e-08		-1.05318	-1.46449	-1.21792	-1.2452
ENSG00000107890	ANKRD26	ankyrin repeat domain 26	0.00513707	0.000206209	5.63386e-05		-1.03537	-1.30256	-1.39345	-1.24379
ENSG00000033867	SLC4A7	solute carrier family 4 member 7	0.00085359	0.000965768	0.00289644		-1.30266	-1.27191	-1.1554	-1.24332
ENSG00000173875	ZNF791	zinc finger protein 791	0.000431761	8.90466e-05	0.000101451		-1.17845	-1.28108	-1.26662	-1.24205
ENSG00000181381	DDX60L	DExD/H-box 60 like	0.0147895	0.0778866	0.0164923		-1.37719	-1.02151	-1.31802	-1.23891
ENSG00000171105	INSR	insulin receptor	0.000285598	0.00265549	0.000889472		-1.35127	-1.13328	-1.232	-1.23885
ENSG00000126821	SGPP1	sphingosine-1-phosphate phosphatase 1	0.00860122	0.0303871	0.039839		-1.42273	-1.17735	-1.11625	-1.23878
ENSG00000146350	TBC1D32	TBC1 domain family member 32	0.0131779	0.00683707	0.00445944		-1.17583	-1.24722	-1.29155	-1.2382
ENSG00000136010	ALDH1L2	aldehyde dehydrogenase 1 family member L2	0.0260004	0.0820172	0.0717768		-1.42049	-1.12486	-1.14852	-1.23129
ENSG00000127995	CASD1	CAS1 domain containing 1	0.000244177	1.31286e-08	0.000120151		-1.06045	-1.5427	-1.09	-1.23105
ENSG00000119969	HELLS	helicase, lymphoid specific	0.00540795	0.000582567	0.00960648		-1.19243	-1.41088	-1.08951	-1.23094
ENSG00000272305	AC096887.1	novel transcript	0.0303699	0.0103653	0.010762		-1.13618	-1.28132	-1.26561	-1.22771
ENSG00000078687	TNRC6C	trinucleotide repeat containing adaptor 6C	0.00627882	0.000728138	0.00525783		-1.15844	-1.36942	-1.14763	-1.22516
ENSG00000154511	DIPK1A	divergent protein kinase domain 1A	0.0241302	0.00663627	0.0210215		-1.16741	-1.34529	-1.15593	-1.22288
ENSG00000101331	CCM2L	CCM2 like scaffold protein	0.0647135	0.0172629	0.0599681		-1.14894	-1.39182	-1.12771	-1.22283
ENSG00000071246	VASH1	vasohibin 1	0.0184523	0.0107504	0.000465737		-1.06881	-1.12361	-1.47514	-1.22252
ENSG00000169946	ZFPM2	zinc finger protein, FOG family member 2	0.0693894	0.0254878	0.0227749		-1.09559	-1.27499	-1.2845	-1.21836
ENSG00000166275	BORCS7	BLOC-1 related complex subunit 7	0.00107477	0.0020169	0.00103418		-1.24468	-1.16594	-1.22277	-1.21113
ENSG00000102349	KLF8	Kruppel like factor 8	0.0881296	0.0663598	0.0278791		-1.11905	-1.15988	-1.34001	-1.20631
ENSG00000216937	CCDC7		0.0587534	0.0247285	0.00242528		-1.0065	-1.1385	-1.47025	-1.20508
ENSG00000260007	AC107871.1		0.0291261	0.0575667	0.00805612		-1.18798	-1.03484	-1.36456	-1.19579
ENSG00000180113	TDRD6	tudor domain containing 6	0.073337	0.0420615	0.0323481		-1.11586	-1.21289	-1.25402	-1.19425
ENSG00000251322	SHANK3	SH3 and multiple ankyrin repeat domains 3	0.00156574	0.0150806	0.00524093		-1.34833	-1.05398	-1.17964	-1.19398
ENSG00000182093	GET1	guided entry of tail-anchored proteins factor 1	0.00019762	0.000292782	0.00025259		-1.21638	-1.17676	-1.18224	-1.19179
ENSG00000147100	SLC16A2	solute carrier family 16 member 2	0.0493592	0.0453427	0.0333522		-1.17932	-1.1733	-1.2227	-1.19178
ENSG00000118762	PKD2	polycystin 2, transient receptor potential cation channel	0.00102922	0.0126541	0.00630389		-1.36602	-1.05769	-1.13641	-1.18671
ENSG00000188177	ZC3H6	zinc finger CCCH-type containing 6	0.000290241	0.000176699	3.29877e-05		-1.12184	-1.14426	-1.24643	-1.17084
ENSG00000205060	SLC35B4	solute carrier family 35 member B4	0.00216151	6.49621e-05	0.00243111		-1.09498	-1.35887	-1.05811	-1.17065
ENSG00000170542	SERPINB9	serpin family B member 9	0.00367226	0.00105858	0.00292177		-1.13449	-1.23612	-1.12956	-1.16673
ENSG00000183354	KIAA2026	KIAA2026	0.000108845	2.29833e-05	9.67462e-05		-1.12623	-1.21144	-1.11887	-1.15218
ENSG00000169239	CA5B	carbonic anhydrase 5B	1.37841e-05	0.000628762	0.00147238		-1.33927	-1.08369	-1.01177	-1.14491
ENSG00000104154	SLC30A4	solute carrier family 30 member 4	0.000217938	0.00177184	0.00213545		-1.27109	-1.08776	-1.06333	-1.14073
ENSG00000140470	ADAMTS17	ADAM metallopeptidase with thrombospondin type 1 motif 17	0.0449616	0.0504344	0.0556151		-1.1658	-1.11756	-1.085	-1.12279
ENSG00000162695	SLC30A7	solute carrier family 30 member 7	1.29601e-07	4.7365e-07	1.04561e-05		-1.19638	-1.15105	-1.01955	-1.12233
ENSG00000178184	PARD6G	par-6 family cell polarity regulator gamma	0.0227553	0.00787001	0.0348278		-1.11	-1.24415	-1.00874	-1.12097
ENSG00000163069	SGCB	sarcoglycan beta	0.0108057	0.0174754	0.00310759		-1.10005	-1.01514	-1.22188	-1.11235
ENSG00000110723	EXPH5	exophilin 5	0.0258628	0.00593558	0.0135294		-1.02499	-1.20862	-1.08654	-1.10672
ENSG00000122591	FAM126A	family with sequence similarity 126 member A	0.0167823	0.0267241	0.0162927		-1.13401	-1.04034	-1.10502	-1.09312
ENSG00000056277	ZNF280C	zinc finger protein 280C	0.000810757	0.000776282	0.00259322		-1.13742	-1.1256	-1.01583	-1.09295
ENSG00000146376	ARHGAP18	Rho GTPase activating protein 18	0.00326741	0.00406069	0.00620639		-1.13726	-1.09523	-1.04029	-1.09093
ENSG00000174842	GLMN	glomulin, FKBP associated protein	0.00192996	0.000602695	0.00325423		-1.0879	-1.1695	-1.01513	-1.09084
ENSG00000131171	SH3BGRL	SH3 domain binding glutamate rich protein like	3.4657e-06	0.00019109	8.24657e-05		-1.21817	-1.00476	-1.04949	-1.09081
ENSG00000137414	FAM8A1	family with sequence similarity 8 member A1	0.000108229	7.55818e-06	0.000152643		-1.03757	-1.17313	-1.00482	-1.07184
ENSG00000168807	SNTB2	syntrophin beta 2	0.00148993	0.00139684	0.00111227		-1.07082	-1.05917	-1.07205	-1.06734
ENSG00000151322	NPAS3	neuronal PAS domain protein 3	0.085131	0.0958252	0.0917657		-1.07606	-1.01724	-1.01865	-1.03732
